# Supplementary material for: Discovery of a Series of Theophylline Derivatives Containing 1,2,3-Triazole for Treatment of Non-Small Cell Lung Cancer
Source: Front Pharmacol. 2021 Oct 26;12:753676. doi: 10.3389/fphar.2021.753676 (PMC8576520; doi:10.3389/fphar.2021.753676)
Supplement: Supplementary file 1 [file DataSheet3.ZIP]

Archive with 40 entries (29 files):
- D17┴≈╩╜/
- D17┴≈╩╜/1/
- D17┴≈╩╜/1/A549/
- D17┴≈╩╜/1/A549/2021 5 13_d17 0_001.fcs
- D17┴≈╩╜/1/A549/2021 5 13_d17 10_003.fcs
- D17┴≈╩╜/1/A549/2021 5 13_d17 15_004.fcs
- D17┴≈╩╜/1/A549/2021 5 13_d17 5_002.fcs
- D17┴≈╩╜/1/A549/A549 d17 48h-Layout-Batch/
- D17┴≈╩╜/1/A549/A549 d17 48h-Layout-Batch/A549 d17 48h-Layout-Batch.pdf
- D17┴≈╩╜/1/A549/A549 d17 48h-Layout-Batch/A549 d17-0a╠M.tif
- D17┴≈╩╜/1/A549/A549 d17 48h-Layout-Batch/A549 d17-10a╠M.tif
- D17┴≈╩╜/1/A549/A549 d17 48h-Layout-Batch/A549 d17-15a╠M.tif
- D17┴≈╩╜/1/A549/A549 d17 48h-Layout-Batch/A549 d17-5a╠M.tif
- D17┴≈╩╜/1/H460/
- D17┴≈╩╜/1/H460/2021 5 13_d17 0_001.fcs
- D17┴≈╩╜/1/H460/2021 5 13_d17 10_004.fcs
- D17┴≈╩╜/1/H460/2021 5 13_d17 15_005.fcs
- D17┴≈╩╜/1/H460/2021 5 13_d17 5_003.fcs
- D17┴≈╩╜/2/
- D17┴≈╩╜/2/A549/
- D17┴≈╩╜/2/A549/2021 06 06_D17-0_001.fcs
- D17┴≈╩╜/2/A549/2021 06 06_D17-10_002.fcs
- D17┴≈╩╜/2/A549/2021 06 06_D17-15_004.fcs
- D17┴≈╩╜/2/A549/2021 06 06_D17-5_003.fcs
- D17┴≈╩╜/2/H460/
- D17┴≈╩╜/2/H460/20210606_D17-0_001.fcs
- D17┴≈╩╜/2/H460/20210606_D17-10_003.fcs
- D17┴≈╩╜/2/H460/20210606_D17-15_004.fcs
- D17┴≈╩╜/2/H460/20210606_D17-5_002.fcs
- D17┴≈╩╜/3/
- D17┴≈╩╜/3/A549/
- D17┴≈╩╜/3/A549/2021 05 13_d17 0_001.fcs
- D17┴≈╩╜/3/A549/2021 05 13_d17 10_004.fcs
- D17┴≈╩╜/3/A549/2021 05 13_d17 15_005.fcs
- D17┴≈╩╜/3/A549/2021 05 13_d17 5_003.fcs
- D17┴≈╩╜/3/H460/
- D17┴≈╩╜/3/H460/Specimen_001_D17-0_005.fcs
- D17┴≈╩╜/3/H460/Specimen_001_D17-10_007.fcs
- D17┴≈╩╜/3/H460/Specimen_001_D17-15_008.fcs
- D17┴≈╩╜/3/H460/Specimen_001_D17-5_006.fcs
