# Supplementary material for: Discovery of a Series of Theophylline Derivatives Containing 1,2,3-Triazole for Treatment of Non-Small Cell Lung Cancer
Source: Front Pharmacol. 2021 Oct 26;12:753676. doi: 10.3389/fphar.2021.753676 (PMC8576520; doi:10.3389/fphar.2021.753676)
Supplement: Supplementary file 3 [file DataSheet1.ZIP]

Archive with 160 entries (156 files):
- d╧╡┴╨╗»║╧╬∩/
- d╧╡┴╨╗»║╧╬∩/A549 d1-d32/
- d╧╡┴╨╗»║╧╬∩/A549 d1-d32/A549 10║┼╗»║╧╬∩.skax
- d╧╡┴╨╗»║╧╬∩/A549 d1-d32/A549 10║┼╗»║╧╬∩.xlsx
- d╧╡┴╨╗»║╧╬∩/A549 d1-d32/A549 11║┼╗»║╧╬∩.skax
- d╧╡┴╨╗»║╧╬∩/A549 d1-d32/A549 11║┼╗»║╧╬∩.xlsx
- d╧╡┴╨╗»║╧╬∩/A549 d1-d32/A549 12║┼╗»║╧╬∩.skax
- d╧╡┴╨╗»║╧╬∩/A549 d1-d32/A549 12║┼╗»║╧╬∩.xlsx
- d╧╡┴╨╗»║╧╬∩/A549 d1-d32/A549 13║┼╗»║╧╬∩.skax
- d╧╡┴╨╗»║╧╬∩/A549 d1-d32/A549 13║┼╗»║╧╬∩.xlsx
- d╧╡┴╨╗»║╧╬∩/A549 d1-d32/A549 14║┼╗»║╧╬∩.skax
- d╧╡┴╨╗»║╧╬∩/A549 d1-d32/A549 14║┼╗»║╧╬∩.xlsx
- d╧╡┴╨╗»║╧╬∩/A549 d1-d32/A549 15║┼╗»║╧╬∩.skax
- d╧╡┴╨╗»║╧╬∩/A549 d1-d32/A549 15║┼╗»║╧╬∩.xlsx
- d╧╡┴╨╗»║╧╬∩/A549 d1-d32/A549 16║┼╗»║╧╬∩.skax
- d╧╡┴╨╗»║╧╬∩/A549 d1-d32/A549 16║┼╗»║╧╬∩.xlsx
- d╧╡┴╨╗»║╧╬∩/A549 d1-d32/A549 17║┼╗»║╧╬∩.skax
- d╧╡┴╨╗»║╧╬∩/A549 d1-d32/A549 17║┼╗»║╧╬∩.xlsx
- d╧╡┴╨╗»║╧╬∩/A549 d1-d32/A549 18║┼╗»║╧╬∩.skax
- d╧╡┴╨╗»║╧╬∩/A549 d1-d32/A549 18║┼╗»║╧╬∩.xlsx
- d╧╡┴╨╗»║╧╬∩/A549 d1-d32/A549 19║┼╗»║╧╬∩.skax
- d╧╡┴╨╗»║╧╬∩/A549 d1-d32/A549 19║┼╗»║╧╬∩.xlsx
- d╧╡┴╨╗»║╧╬∩/A549 d1-d32/A549 1║┼╗»║╧╬∩.skax
- d╧╡┴╨╗»║╧╬∩/A549 d1-d32/A549 1║┼╗»║╧╬∩.xlsx
- d╧╡┴╨╗»║╧╬∩/A549 d1-d32/A549 20║┼╗»║╧╬∩.skax
- d╧╡┴╨╗»║╧╬∩/A549 d1-d32/A549 20║┼╗»║╧╬∩.xlsx
- d╧╡┴╨╗»║╧╬∩/A549 d1-d32/A549 21║┼╗»║╧╬∩ (1).skax
- d╧╡┴╨╗»║╧╬∩/A549 d1-d32/A549 21║┼╗»║╧╬∩ (1).xlsx
- d╧╡┴╨╗»║╧╬∩/A549 d1-d32/A549 21║┼╗»║╧╬∩.skax
- d╧╡┴╨╗»║╧╬∩/A549 d1-d32/A549 21║┼╗»║╧╬∩.xlsx
- d╧╡┴╨╗»║╧╬∩/A549 d1-d32/A549 22║┼╗»║╧╬∩.skax
- d╧╡┴╨╗»║╧╬∩/A549 d1-d32/A549 22║┼╗»║╧╬∩.xlsx
- d╧╡┴╨╗»║╧╬∩/A549 d1-d32/A549 23║┼╗»║╧╬∩.skax
- d╧╡┴╨╗»║╧╬∩/A549 d1-d32/A549 23║┼╗»║╧╬∩.xlsx
- d╧╡┴╨╗»║╧╬∩/A549 d1-d32/A549 24║┼╗»║╧╬∩.skax
- d╧╡┴╨╗»║╧╬∩/A549 d1-d32/A549 24║┼╗»║╧╬∩.xlsx
- d╧╡┴╨╗»║╧╬∩/A549 d1-d32/A549 25║┼╗»║╧╬∩.skax
- d╧╡┴╨╗»║╧╬∩/A549 d1-d32/A549 25║┼╗»║╧╬∩.xlsx
- d╧╡┴╨╗»║╧╬∩/A549 d1-d32/A549 26║┼╗»║╧╬∩.skax
- d╧╡┴╨╗»║╧╬∩/A549 d1-d32/A549 26║┼╗»║╧╬∩.xlsx
- d╧╡┴╨╗»║╧╬∩/A549 d1-d32/A549 27║┼╗»║╧╬∩.skax
- d╧╡┴╨╗»║╧╬∩/A549 d1-d32/A549 27║┼╗»║╧╬∩.xlsx
- d╧╡┴╨╗»║╧╬∩/A549 d1-d32/A549 28║┼╗»║╧╬∩.skax
- d╧╡┴╨╗»║╧╬∩/A549 d1-d32/A549 28║┼╗»║╧╬∩.xlsx
- d╧╡┴╨╗»║╧╬∩/A549 d1-d32/A549 29║┼╗»║╧╬∩.skax
- d╧╡┴╨╗»║╧╬∩/A549 d1-d32/A549 29║┼╗»║╧╬∩.xlsx
- d╧╡┴╨╗»║╧╬∩/A549 d1-d32/A549 2║┼╗»║╧╬∩.skax
- d╧╡┴╨╗»║╧╬∩/A549 d1-d32/A549 2║┼╗»║╧╬∩.xlsx
- d╧╡┴╨╗»║╧╬∩/A549 d1-d32/A549 30║┼╗»║╧╬∩.skax
- d╧╡┴╨╗»║╧╬∩/A549 d1-d32/A549 30║┼╗»║╧╬∩.xlsx
- d╧╡┴╨╗»║╧╬∩/A549 d1-d32/A549 31║┼╗»║╧╬∩.skax
- d╧╡┴╨╗»║╧╬∩/A549 d1-d32/A549 31║┼╗»║╧╬∩.xlsx
- d╧╡┴╨╗»║╧╬∩/A549 d1-d32/A549 32║┼╗»║╧╬∩.skax
- d╧╡┴╨╗»║╧╬∩/A549 d1-d32/A549 32║┼╗»║╧╬∩.xlsx
- d╧╡┴╨╗»║╧╬∩/A549 d1-d32/A549 3║┼╗»║╧╬∩.skax
- d╧╡┴╨╗»║╧╬∩/A549 d1-d32/A549 3║┼╗»║╧╬∩.xlsx
- d╧╡┴╨╗»║╧╬∩/A549 d1-d32/A549 4║┼╗»║╧╬∩.skax
- d╧╡┴╨╗»║╧╬∩/A549 d1-d32/A549 4║┼╗»║╧╬∩.xlsx
- d╧╡┴╨╗»║╧╬∩/A549 d1-d32/A549 5║┼╗»║╧╬∩.skax
- d╧╡┴╨╗»║╧╬∩/A549 d1-d32/A549 5║┼╗»║╧╬∩.xlsx
- d╧╡┴╨╗»║╧╬∩/A549 d1-d32/A549 6║┼╗»║╧╬∩.skax
- d╧╡┴╨╗»║╧╬∩/A549 d1-d32/A549 6║┼╗»║╧╬∩.xlsx
- d╧╡┴╨╗»║╧╬∩/A549 d1-d32/A549 7║┼╗»║╧╬∩.skax
- d╧╡┴╨╗»║╧╬∩/A549 d1-d32/A549 7║┼╗»║╧╬∩.xlsx
- d╧╡┴╨╗»║╧╬∩/A549 d1-d32/A549 8║┼╗»║╧╬∩.skax
- d╧╡┴╨╗»║╧╬∩/A549 d1-d32/A549 8║┼╗»║╧╬∩.xlsx
- d╧╡┴╨╗»║╧╬∩/A549 d1-d32/A549 9║┼╗»║╧╬∩.skax
- d╧╡┴╨╗»║╧╬∩/A549 d1-d32/A549 9║┼╗»║╧╬∩.xlsx
- d╧╡┴╨╗»║╧╬∩/A549 d1-d32/╧ε─┐1.pzfx
- d╧╡┴╨╗»║╧╬∩/MCF-7 d1-d32/
- d╧╡┴╨╗»║╧╬∩/MCF-7 d1-d32/MCF-7 10║┼╗»║╧╬∩.skax
- d╧╡┴╨╗»║╧╬∩/MCF-7 d1-d32/MCF-7 10║┼╗»║╧╬∩.xlsx
- d╧╡┴╨╗»║╧╬∩/MCF-7 d1-d32/MCF-7 11║┼╗»║╧╬∩.skax
- d╧╡┴╨╗»║╧╬∩/MCF-7 d1-d32/MCF-7 11║┼╗»║╧╬∩.xlsx
- d╧╡┴╨╗»║╧╬∩/MCF-7 d1-d32/MCF-7 12║┼╗»║╧╬∩.skax
- d╧╡┴╨╗»║╧╬∩/MCF-7 d1-d32/MCF-7 12║┼╗»║╧╬∩.xlsx
- d╧╡┴╨╗»║╧╬∩/MCF-7 d1-d32/MCF-7 13║┼╗»║╧╬∩.skax
- d╧╡┴╨╗»║╧╬∩/MCF-7 d1-d32/MCF-7 13║┼╗»║╧╬∩.xlsx
- d╧╡┴╨╗»║╧╬∩/MCF-7 d1-d32/MCF-7 14║┼╗»║╧╬∩.skax
- d╧╡┴╨╗»║╧╬∩/MCF-7 d1-d32/MCF-7 14║┼╗»║╧╬∩.xlsx
- d╧╡┴╨╗»║╧╬∩/MCF-7 d1-d32/MCF-7 15║┼╗»║╧╬∩.skax
- d╧╡┴╨╗»║╧╬∩/MCF-7 d1-d32/MCF-7 15║┼╗»║╧╬∩.xlsx
- d╧╡┴╨╗»║╧╬∩/MCF-7 d1-d32/MCF-7 16║┼╗»║╧╬∩.skax
- d╧╡┴╨╗»║╧╬∩/MCF-7 d1-d32/MCF-7 16║┼╗»║╧╬∩.xlsx
- d╧╡┴╨╗»║╧╬∩/MCF-7 d1-d32/MCF-7 17║┼╗»║╧╬∩.skax
- d╧╡┴╨╗»║╧╬∩/MCF-7 d1-d32/MCF-7 17║┼╗»║╧╬∩.xlsx
- d╧╡┴╨╗»║╧╬∩/MCF-7 d1-d32/MCF-7 18║┼╗»║╧╬∩.skax
- d╧╡┴╨╗»║╧╬∩/MCF-7 d1-d32/MCF-7 18║┼╗»║╧╬∩.xlsx
- d╧╡┴╨╗»║╧╬∩/MCF-7 d1-d32/MCF-7 19║┼╗»║╧╬∩.skax
- d╧╡┴╨╗»║╧╬∩/MCF-7 d1-d32/MCF-7 19║┼╗»║╧╬∩.xlsx
- d╧╡┴╨╗»║╧╬∩/MCF-7 d1-d32/MCF-7 1║┼╗»║╧╬∩.skax
- d╧╡┴╨╗»║╧╬∩/MCF-7 d1-d32/MCF-7 1║┼╗»║╧╬∩.xlsx
- d╧╡┴╨╗»║╧╬∩/MCF-7 d1-d32/MCF-7 20║┼╗»║╧╬∩.skax
- d╧╡┴╨╗»║╧╬∩/MCF-7 d1-d32/MCF-7 20║┼╗»║╧╬∩.xlsx
- d╧╡┴╨╗»║╧╬∩/MCF-7 d1-d32/MCF-7 21║┼╗»║╧╬∩ (1).skax
- d╧╡┴╨╗»║╧╬∩/MCF-7 d1-d32/MCF-7 21║┼╗»║╧╬∩.skax
- d╧╡┴╨╗»║╧╬∩/MCF-7 d1-d32/MCF-7 21║┼╗»║╧╬∩.xlsx
- d╧╡┴╨╗»║╧╬∩/MCF-7 d1-d32/MCF-7 22║┼╗»║╧╬∩.skax
- d╧╡┴╨╗»║╧╬∩/MCF-7 d1-d32/MCF-7 22║┼╗»║╧╬∩.xlsx
- d╧╡┴╨╗»║╧╬∩/MCF-7 d1-d32/MCF-7 23║┼╗»║╧╬∩.skax
- d╧╡┴╨╗»║╧╬∩/MCF-7 d1-d32/MCF-7 23║┼╗»║╧╬∩.xlsx
- d╧╡┴╨╗»║╧╬∩/MCF-7 d1-d32/MCF-7 24║┼╗»║╧╬∩.skax
- d╧╡┴╨╗»║╧╬∩/MCF-7 d1-d32/MCF-7 24║┼╗»║╧╬∩.xlsx
- d╧╡┴╨╗»║╧╬∩/MCF-7 d1-d32/MCF-7 25║┼╗»║╧╬∩.skax
- d╧╡┴╨╗»║╧╬∩/MCF-7 d1-d32/MCF-7 25║┼╗»║╧╬∩.xlsx
- d╧╡┴╨╗»║╧╬∩/MCF-7 d1-d32/MCF-7 26║┼╗»║╧╬∩.skax
- d╧╡┴╨╗»║╧╬∩/MCF-7 d1-d32/MCF-7 26║┼╗»║╧╬∩.xlsx
- d╧╡┴╨╗»║╧╬∩/MCF-7 d1-d32/MCF-7 27║┼╗»║╧╬∩.skax
- d╧╡┴╨╗»║╧╬∩/MCF-7 d1-d32/MCF-7 27║┼╗»║╧╬∩.xlsx
- d╧╡┴╨╗»║╧╬∩/MCF-7 d1-d32/MCF-7 28║┼╗»║╧╬∩.skax
- d╧╡┴╨╗»║╧╬∩/MCF-7 d1-d32/MCF-7 28║┼╗»║╧╬∩.xlsx
- d╧╡┴╨╗»║╧╬∩/MCF-7 d1-d32/MCF-7 29║┼╗»║╧╬∩.skax
- d╧╡┴╨╗»║╧╬∩/MCF-7 d1-d32/MCF-7 29║┼╗»║╧╬∩.xlsx
- d╧╡┴╨╗»║╧╬∩/MCF-7 d1-d32/MCF-7 2║┼╗»║╧╬∩.skax
- d╧╡┴╨╗»║╧╬∩/MCF-7 d1-d32/MCF-7 2║┼╗»║╧╬∩.xlsx
- d╧╡┴╨╗»║╧╬∩/MCF-7 d1-d32/MCF-7 30║┼╗»║╧╬∩.skax
- d╧╡┴╨╗»║╧╬∩/MCF-7 d1-d32/MCF-7 30║┼╗»║╧╬∩.xlsx
- d╧╡┴╨╗»║╧╬∩/MCF-7 d1-d32/MCF-7 31║┼╗»║╧╬∩.skax
- d╧╡┴╨╗»║╧╬∩/MCF-7 d1-d32/MCF-7 31║┼╗»║╧╬∩.xlsx
- d╧╡┴╨╗»║╧╬∩/MCF-7 d1-d32/MCF-7 32║┼╗»║╧╬∩.skax
- d╧╡┴╨╗»║╧╬∩/MCF-7 d1-d32/MCF-7 32║┼╗»║╧╬∩.xlsx
- d╧╡┴╨╗»║╧╬∩/MCF-7 d1-d32/MCF-7 3║┼╗»║╧╬∩.skax
- d╧╡┴╨╗»║╧╬∩/MCF-7 d1-d32/MCF-7 3║┼╗»║╧╬∩.xlsx
- d╧╡┴╨╗»║╧╬∩/MCF-7 d1-d32/MCF-7 4║┼╗»║╧╬∩.skax
- d╧╡┴╨╗»║╧╬∩/MCF-7 d1-d32/MCF-7 4║┼╗»║╧╬∩.xlsx
- d╧╡┴╨╗»║╧╬∩/MCF-7 d1-d32/MCF-7 5║┼╗»║╧╬∩.skax
- d╧╡┴╨╗»║╧╬∩/MCF-7 d1-d32/MCF-7 5║┼╗»║╧╬∩.xlsx
- d╧╡┴╨╗»║╧╬∩/MCF-7 d1-d32/MCF-7 6║┼╗»║╧╬∩.skax
- d╧╡┴╨╗»║╧╬∩/MCF-7 d1-d32/MCF-7 6║┼╗»║╧╬∩.xlsx
- d╧╡┴╨╗»║╧╬∩/MCF-7 d1-d32/MCF-7 7║┼╗»║╧╬∩.skax
- d╧╡┴╨╗»║╧╬∩/MCF-7 d1-d32/MCF-7 7║┼╗»║╧╬∩.xlsx
- d╧╡┴╨╗»║╧╬∩/MCF-7 d1-d32/MCF-7 8║┼╗»║╧╬∩.skax
- d╧╡┴╨╗»║╧╬∩/MCF-7 d1-d32/MCF-7 8║┼╗»║╧╬∩.xlsx
- d╧╡┴╨╗»║╧╬∩/MCF-7 d1-d32/MCF-7 9║┼╗»║╧╬∩.skax
- d╧╡┴╨╗»║╧╬∩/MCF-7 d1-d32/MCF-7 9║┼╗»║╧╬∩.xlsx
- d╧╡┴╨╗»║╧╬∩/MCF-7 d1-d32/╧ε─┐1.pzfx
- d╧╡┴╨╗»║╧╬∩/d17/
- d╧╡┴╨╗»║╧╬∩/d17/A2780.skax
- d╧╡┴╨╗»║╧╬∩/d17/A2780.xlsx
- d╧╡┴╨╗»║╧╬∩/d17/A549 CCK8.opj
- d╧╡┴╨╗»║╧╬∩/d17/A549.skax
- d╧╡┴╨╗»║╧╬∩/d17/A549.xlsx
- d╧╡┴╨╗»║╧╬∩/d17/H460 (1).xlsx
- d╧╡┴╨╗»║╧╬∩/d17/H460 CCK8.opj
- d╧╡┴╨╗»║╧╬∩/d17/H460.xlsx
- d╧╡┴╨╗»║╧╬∩/d17/LO2 (1).xlsx
- d╧╡┴╨╗»║╧╬∩/d17/LO2.opj
- d╧╡┴╨╗»║╧╬∩/d17/LO2.xlsx
- d╧╡┴╨╗»║╧╬∩/d17/LOVO.skax
- d╧╡┴╨╗»║╧╬∩/d17/LOVO.xlsx
- d╧╡┴╨╗»║╧╬∩/d17/MB-231.skax
- d╧╡┴╨╗»║╧╬∩/d17/MB-231.xlsx
- d╧╡┴╨╗»║╧╬∩/d17/MCF-7.skax
- d╧╡┴╨╗»║╧╬∩/d17/MCF-7.xlsx
- d╧╡┴╨╗»║╧╬∩/d17/OVCAR3.skax
- d╧╡┴╨╗»║╧╬∩/d17/OVCAR3.xlsx
- d╧╡┴╨╗»║╧╬∩/d17/PC-9.skax
- d╧╡┴╨╗»║╧╬∩/d17/PC-9.xlsx
- d╧╡┴╨╗»║╧╬∩/d17/SW480.skax
- d╧╡┴╨╗»║╧╬∩/d17/SW480.xlsx
