# Supplementary material for: Discovery of a Series of Theophylline Derivatives Containing 1,2,3-Triazole for Treatment of Non-Small Cell Lung Cancer
Source: Front Pharmacol. 2021 Oct 26;12:753676. doi: 10.3389/fphar.2021.753676 (PMC8576520; doi:10.3389/fphar.2021.753676)
Supplement: Supplementary file 3 [file DataSheet1.ZIP › d╧╡┴╨╗»║╧╬∩/A549 d1-d32/A549 16║┼╗»║╧╬∩.xlsx]

## Sheet: 吸光度 1_01
检测结果
A549 16号化合物.skax
2021/3/21 18:27:48
吸光度 1
波长: 450 nm
板 1
吸光值	1	2	3	4	5	6	7	8	9	10	11	12
A
B
C			0.5531	0.7343	0.6195	0.7365	0.7044	0.647	0.5576	0.4675
D			0.8375	1.1024	1.0151	0.847	1.0369	0.8218	0.823	0.6065
E			0.8258	1.1461	1.3474	1.5417	1.4594	1.1891	0.8655	0.6414
F			0.7301	1.0557	1.2042	1.4177	1.3364	1.1937	0.9248	0.5276
G
H			0.8375	1.1024	1.0151	0.847	1.0369	0.8218	0.823	0.6065
			0.8258	1.1461	1.3474	1.5417	1.4594	1.1891	0.8655	0.6414
			0.7301	1.0557	1.2042	1.4177	1.3364	1.1937	0.9248	0.5276
		C	0	1	2	8	16	32	64	128
		Mean	0.7978	1.1014	1.1889	1.2688	1.27757	1.0682	0.8711	0.591833
		SD	0.058921	0.0452083	0.166678	0.370514	0.217308	0.213401	0.0511305	0.0583005
		N	3	3	3	3	3	3	3	3
		0	0.7978	0.058921	3
		C	Mean	SD	N		log10C	cell viability	SD	N
		1	1.1014	0.0452083	3		0	1.38055	0.0566662	3
		2	1.1889	0.166678	3		0.30103	1.49022	0.208921	3
		8	1.2688	0.370514	3		0.90309	1.59037	0.464419	3
		16	1.27757	0.217308	3		1.20412	1.60136	0.272384	3
		32	1.0682	0.213401	3		1.50515	1.33893	0.267487	3
		64	0.8711	0.0511305	3		1.80618	1.09188	0.0640894	3
		128	0.591833	0.0583005	3		2.10721	0.741832	0.0730765	3

## Sheet: 结果摘要
结果汇总
常规
板	孔	组	样本	吸光度 1 (450nm)
板 1	C03	组 1	未知0001	0.5531
板 1	D03	组 1	未知0009	0.8375
板 1	E03	组 1	未知0017	0.8258
板 1	F03	组 1	未知0025	0.7301
板 1	C04	组 1	未知0002	0.7343
板 1	D04	组 1	未知0010	1.1024
板 1	E04	组 1	未知0018	1.1461
板 1	F04	组 1	未知0026	1.0557
板 1	C05	组 1	未知0003	0.6195
板 1	D05	组 1	未知0011	1.0151
板 1	E05	组 1	未知0019	1.3474
板 1	F05	组 1	未知0027	1.2042
板 1	C06	组 1	未知0004	0.7365
板 1	D06	组 1	未知0012	0.847
板 1	E06	组 1	未知0020	1.5417
板 1	F06	组 1	未知0028	1.4177
板 1	C07	组 1	未知0005	0.7044
板 1	D07	组 1	未知0013	1.0369
板 1	E07	组 1	未知0021	1.4594
板 1	F07	组 1	未知0029	1.3364
板 1	C08	组 1	未知0006	0.647
板 1	D08	组 1	未知0014	0.8218
板 1	E08	组 1	未知0022	1.1891
板 1	F08	组 1	未知0030	1.1937
板 1	C09	组 1	未知0007	0.5576
板 1	D09	组 1	未知0015	0.823
板 1	E09	组 1	未知0023	0.8655
板 1	F09	组 1	未知0031	0.9248
板 1	C10	组 1	未知0008	0.4675
板 1	D10	组 1	未知0016	0.6065
板 1	E10	组 1	未知0024	0.6414
板 1	F10	组 1	未知0032	0.5276

## Sheet: 基本信息
基本信息
	软件版本			SkanIt Software 6.0.1 for Microplate Readers RE, ver. 6.0.1.6
	光学响应补偿			是

## Sheet: 程序信息
程序信息
	程序名称			A549 16号化合物.skax
	会话注释
	软件版本			SkanIt Software for Microplate Readers RE, ver. 6.0.1.6
	执行时间			2021/3/21 18:27:48
	用户			lenovo-PC\lenovo

## Sheet: 仪器信息
仪器信息
	名称			Varioskan LUX
	ESW 版本			1.00.30
	设置温度			37.00 °C
	序列号			3020-420
	仪器模块
	滤光片
		名称		F62010
		位置		1
		波长		620
		带宽		10
		定义日期和时间		2017/11/9 16:00:00
	滤光片
		名称		F66510
		位置		2
		波长		665
		带宽		10
		定义日期和时间		2017/11/9 16:00:00
		模块的名称		LAT 模块
		模块序列号		LL163103
		模块的名称		TRF 模块
		模块序列号		LT163103
		板适配器名称		96-well adapter for plate without lid
		板适配器编号		2
		孵育器		是
		气体控制		否
		顶部光学器件		是
		底部光学器件		否
		分液器 1		是
		分液器 2		是

## Sheet: 程序设置
程序设置
	测量顺序			3
	开启稳定延迟			否
	开始时检查温度[°C]			否
吸光度 1
	波长[nm]			450
	显示透射率			否
	光程校正			否
	测量时间[ms]			100

## Sheet: 运行日志
运行日志
	时间	事件	信息
	2021/3/21 18:27:48	程序 A549 16号化合物.skax 已启动
	2021/3/21 18:27:48	温度	31.1°C
	2021/3/21 18:27:48	步骤 吸光度 1 已启动
	2021/3/21 18:27:57	步骤 吸光度 1 已结束
	2021/3/21 18:27:57	温度	31.5°C
	2021/3/21 18:28:05	程序 A549 16号化合物.skax 已结束

## Sheet: 板布局
名称	板 1
板型模板	ANSI/SBS Standard, 96-well
	1	2	3	4	5	6	7	8	9	10	11	12
A
B
C			未知0001	未知0002	未知0003	未知0004	未知0005	未知0006	未知0007	未知0008
			组 1	组 1	组 1	组 1	组 1	组 1	组 1	组 1
			1:1	1:1	1:1	1:1	1:1	1:1	1:1	1:1
D			未知0009	未知0010	未知0011	未知0012	未知0013	未知0014	未知0015	未知0016
			组 1	组 1	组 1	组 1	组 1	组 1	组 1	组 1
			1:1	1:1	1:1	1:1	1:1	1:1	1:1	1:1
E			未知0017	未知0018	未知0019	未知0020	未知0021	未知0022	未知0023	未知0024
			组 1	组 1	组 1	组 1	组 1	组 1	组 1	组 1
			1:1	1:1	1:1	1:1	1:1	1:1	1:1	1:1
F			未知0025	未知0026	未知0027	未知0028	未知0029	未知0030	未知0031	未知0032
			组 1	组 1	组 1	组 1	组 1	组 1	组 1	组 1
			1:1	1:1	1:1	1:1	1:1	1:1	1:1	1:1
G
H
