# Supplementary material for: Discovery of a Series of Theophylline Derivatives Containing 1,2,3-Triazole for Treatment of Non-Small Cell Lung Cancer
Source: Front Pharmacol. 2021 Oct 26;12:753676. doi: 10.3389/fphar.2021.753676 (PMC8576520; doi:10.3389/fphar.2021.753676)
Supplement: Supplementary file 3 [file DataSheet1.ZIP › d╧╡┴╨╗»║╧╬∩/A549 d1-d32/A549 17║┼╗»║╧╬∩.xlsx]

## Sheet: 吸光度 1_01
检测结果
A549 17号化合物.skax
2021/3/21 18:28:29
吸光度 1
波长: 450 nm
板 1
吸光值	1	2	3	4	5	6	7	8	9	10	11	12
A
B
C			0.5538	0.6915	0.6675	0.2715	0.1968	0.2095	0.2168	0.238
D			0.9706	1.0309	0.9286	0.3193	0.247	0.2059	0.208	0.2321
E			1.0043	1.3605	1.3773	0.3254	0.2397	0.1974	0.2007	0.2446
F			1.0271	1.1784	1.2106	0.2978	0.2006	0.1886	0.2098	0.2484
G
H			0.9706	1.0309	0.9286	0.2715	0.1968	0.2095	0.208	0.238
			1.0043	1.3605	1.3773	0.3193	0.2397	0.1974	0.2007	0.2321
			1.0271	1.1784	1.2106	0.2978	0.2006	0.1886	0.2098	0.2446
		C	0	1	2	8	16	32	64	128
		Mean	1.00067	1.18993	1.17217	0.2962	0.212367	0.1985	0.206167	0.238233
		SD	0.0284247	0.165102	0.226806	0.0239401	0.0237475	0.0104933	0.00481906	0.00625327
		N	3	3	3	3	3	3	3	3
		0	1.00067	0.0284247	3								0.9706		1.0043		1.0271
		C	Mean	SD	N		log10C	cell viability	SD	N
		1	1.18993	0.165102	3		0	1.18914	0.164992	3			1.0309	1.06213	1.3605	1.35467	1.1784	1.14731
		2	1.17217	0.226806	3		0.30103	1.17139	0.226654	3			0.9286	0.956728	1.3773	1.3714	1.2106	1.17866
		8	0.2962	0.0239401	3		0.90309	0.296003	0.0239242	3			0.2715	0.279724	0.3193	0.317933	0.2978	0.289943
		16	0.212367	0.0237475	3		1.20412	0.212225	0.0237317	3			0.1968	0.202761	0.2397	0.238674	0.2006	0.195307
		32	0.1985	0.0104933	3		1.50515	0.198368	0.0104863	3			0.2095	0.215846	0.1974	0.196555	0.1886	0.183624
		64	0.206167	0.00481906	3		1.80618	0.206029	0.00481585	3			0.208	0.2143	0.2007	0.199841	0.2098	0.204264
		128	0.238233	0.00625327	3		2.10721	0.238075	0.0062491	3			0.238	0.245209	0.2321	0.231106	0.2446	0.238146
												IC50	6.655	7.046	6.59
												SD	0.246658

## Sheet: 结果摘要
结果汇总
常规
板	孔	组	样本	吸光度 1 (450nm)
板 1	C03	组 1	未知0001	0.5538
板 1	D03	组 1	未知0009	0.9706
板 1	E03	组 1	未知0017	1.0043
板 1	F03	组 1	未知0025	1.0271
板 1	C04	组 1	未知0002	0.6915
板 1	D04	组 1	未知0010	1.0309
板 1	E04	组 1	未知0018	1.3605
板 1	F04	组 1	未知0026	1.1784
板 1	C05	组 1	未知0003	0.6675
板 1	D05	组 1	未知0011	0.9286
板 1	E05	组 1	未知0019	1.3773
板 1	F05	组 1	未知0027	1.2106
板 1	C06	组 1	未知0004	0.2715
板 1	D06	组 1	未知0012	0.3193
板 1	E06	组 1	未知0020	0.3254
板 1	F06	组 1	未知0028	0.2978
板 1	C07	组 1	未知0005	0.1968
板 1	D07	组 1	未知0013	0.247
板 1	E07	组 1	未知0021	0.2397
板 1	F07	组 1	未知0029	0.2006
板 1	C08	组 1	未知0006	0.2095
板 1	D08	组 1	未知0014	0.2059
板 1	E08	组 1	未知0022	0.1974
板 1	F08	组 1	未知0030	0.1886
板 1	C09	组 1	未知0007	0.2168
板 1	D09	组 1	未知0015	0.208
板 1	E09	组 1	未知0023	0.2007
板 1	F09	组 1	未知0031	0.2098
板 1	C10	组 1	未知0008	0.238
板 1	D10	组 1	未知0016	0.2321
板 1	E10	组 1	未知0024	0.2446
板 1	F10	组 1	未知0032	0.2484

## Sheet: 基本信息
基本信息
	软件版本			SkanIt Software 6.0.1 for Microplate Readers RE, ver. 6.0.1.6
	光学响应补偿			是

## Sheet: 程序信息
程序信息
	程序名称			A549 17号化合物.skax
	会话注释
	软件版本			SkanIt Software for Microplate Readers RE, ver. 6.0.1.6
	执行时间			2021/3/21 18:28:29
	用户			lenovo-PC\lenovo

## Sheet: 仪器信息
仪器信息
	名称			Varioskan LUX
	ESW 版本			1.00.30
	设置温度			37.00 °C
	序列号			3020-420
	仪器模块
	滤光片
		名称		F62010
		位置		1
		波长		620
		带宽		10
		定义日期和时间		2017/11/9 16:00:00
	滤光片
		名称		F66510
		位置		2
		波长		665
		带宽		10
		定义日期和时间		2017/11/9 16:00:00
		模块的名称		LAT 模块
		模块序列号		LL163103
		模块的名称		TRF 模块
		模块序列号		LT163103
		板适配器名称		96-well adapter for plate without lid
		板适配器编号		2
		孵育器		是
		气体控制		否
		顶部光学器件		是
		底部光学器件		否
		分液器 1		是
		分液器 2		是

## Sheet: 程序设置
程序设置
	测量顺序			3
	开启稳定延迟			否
	开始时检查温度[°C]			否
吸光度 1
	波长[nm]			450
	显示透射率			否
	光程校正			否
	测量时间[ms]			100

## Sheet: 运行日志
运行日志
	时间	事件	信息
	2021/3/21 18:28:29	程序 A549 17号化合物.skax 已启动
	2021/3/21 18:28:29	温度	32.6°C
	2021/3/21 18:28:29	步骤 吸光度 1 已启动
	2021/3/21 18:28:37	步骤 吸光度 1 已结束
	2021/3/21 18:28:37	温度	32.9°C
	2021/3/21 18:28:46	程序 A549 17号化合物.skax 已结束

## Sheet: 板布局
名称	板 1
板型模板	ANSI/SBS Standard, 96-well
	1	2	3	4	5	6	7	8	9	10	11	12
A
B
C			未知0001	未知0002	未知0003	未知0004	未知0005	未知0006	未知0007	未知0008
			组 1	组 1	组 1	组 1	组 1	组 1	组 1	组 1
			1:1	1:1	1:1	1:1	1:1	1:1	1:1	1:1
D			未知0009	未知0010	未知0011	未知0012	未知0013	未知0014	未知0015	未知0016
			组 1	组 1	组 1	组 1	组 1	组 1	组 1	组 1
			1:1	1:1	1:1	1:1	1:1	1:1	1:1	1:1
E			未知0017	未知0018	未知0019	未知0020	未知0021	未知0022	未知0023	未知0024
			组 1	组 1	组 1	组 1	组 1	组 1	组 1	组 1
			1:1	1:1	1:1	1:1	1:1	1:1	1:1	1:1
F			未知0025	未知0026	未知0027	未知0028	未知0029	未知0030	未知0031	未知0032
			组 1	组 1	组 1	组 1	组 1	组 1	组 1	组 1
			1:1	1:1	1:1	1:1	1:1	1:1	1:1	1:1
G
H
