# Supplementary material for: Discovery of a Series of Theophylline Derivatives Containing 1,2,3-Triazole for Treatment of Non-Small Cell Lung Cancer
Source: Front Pharmacol. 2021 Oct 26;12:753676. doi: 10.3389/fphar.2021.753676 (PMC8576520; doi:10.3389/fphar.2021.753676)
Supplement: Supplementary file 3 [file DataSheet1.ZIP › d╧╡┴╨╗»║╧╬∩/A549 d1-d32/A549 19║┼╗»║╧╬∩.xlsx]

## Sheet: 吸光度 1_01
检测结果
A549 19号化合物.skax
2021/3/21 18:29:47
吸光度 1
波长: 450 nm
板 1
吸光值	1	2	3	4	5	6	7	8	9	10	11	12
A
B
C			0.814	0.8934	0.8569	0.8077	0.7081	0.5167	0.4876	0.4608
D			0.8643	1.1336	0.8775	0.9286	0.7829	0.7565	0.5447	0.3811
E			0.9788	1.3914	1.3883	1.4063	1.2803	0.8936	0.676	0.5163
F			0.8784	1.292	1.2884	1.3056	1.2322	0.9217	0.6845	0.4454
G
H			0.8643	1.1336	0.8775	0.9286	0.7829	0.7565	0.5447	0.4608
			0.9788	1.3914	1.3883	1.4063	1.2803	0.8936	0.676	0.3811
			0.8784	1.292	1.2884	1.3056	1.2322	0.9217	0.6845	0.4454
		C	0	1	2	8	16	32	64	128
		Mean	0.907167	1.27233	1.18473	1.2135	1.09847	0.857267	0.635067	0.4291
		SD	0.0624356	0.13002	0.27072	0.251816	0.274345	0.0883903	0.0783751	0.0422764
		N	3	3	3	3	3	3	3	3
		0	0.907167	0.0624356	3
		C	Mean	SD	N		log10C	cell viability	SD	N
		1	1.27233	0.13002	3		0	1.40254	0.143326	3
		2	1.18473	0.27072	3		0.30103	1.30597	0.298424	3
		8	1.2135	0.251816	3		0.90309	1.33768	0.277585	3
		16	1.09847	0.274345	3		1.20412	1.21088	0.30242	3
		32	0.857267	0.0883903	3		1.50515	0.944994	0.0974356	3
		64	0.635067	0.0783751	3		1.80618	0.700055	0.0863955	3
		128	0.4291	0.0422764	3		2.10721	0.473011	0.0466026	3

## Sheet: 结果摘要
结果汇总
常规
板	孔	组	样本	吸光度 1 (450nm)
板 1	C03	组 1	未知0001	0.814
板 1	D03	组 1	未知0009	0.8643
板 1	E03	组 1	未知0017	0.9788
板 1	F03	组 1	未知0025	0.8784
板 1	C04	组 1	未知0002	0.8934
板 1	D04	组 1	未知0010	1.1336
板 1	E04	组 1	未知0018	1.3914
板 1	F04	组 1	未知0026	1.292
板 1	C05	组 1	未知0003	0.8569
板 1	D05	组 1	未知0011	0.8775
板 1	E05	组 1	未知0019	1.3883
板 1	F05	组 1	未知0027	1.2884
板 1	C06	组 1	未知0004	0.8077
板 1	D06	组 1	未知0012	0.9286
板 1	E06	组 1	未知0020	1.4063
板 1	F06	组 1	未知0028	1.3056
板 1	C07	组 1	未知0005	0.7081
板 1	D07	组 1	未知0013	0.7829
板 1	E07	组 1	未知0021	1.2803
板 1	F07	组 1	未知0029	1.2322
板 1	C08	组 1	未知0006	0.5167
板 1	D08	组 1	未知0014	0.7565
板 1	E08	组 1	未知0022	0.8936
板 1	F08	组 1	未知0030	0.9217
板 1	C09	组 1	未知0007	0.4876
板 1	D09	组 1	未知0015	0.5447
板 1	E09	组 1	未知0023	0.676
板 1	F09	组 1	未知0031	0.6845
板 1	C10	组 1	未知0008	0.4608
板 1	D10	组 1	未知0016	0.3811
板 1	E10	组 1	未知0024	0.5163
板 1	F10	组 1	未知0032	0.4454

## Sheet: 基本信息
基本信息
	软件版本			SkanIt Software 6.0.1 for Microplate Readers RE, ver. 6.0.1.6
	光学响应补偿			是

## Sheet: 程序信息
程序信息
	程序名称			A549 19号化合物.skax
	会话注释
	软件版本			SkanIt Software for Microplate Readers RE, ver. 6.0.1.6
	执行时间			2021/3/21 18:29:47
	用户			lenovo-PC\lenovo

## Sheet: 仪器信息
仪器信息
	名称			Varioskan LUX
	ESW 版本			1.00.30
	设置温度			37.00 °C
	序列号			3020-420
	仪器模块
	滤光片
		名称		F62010
		位置		1
		波长		620
		带宽		10
		定义日期和时间		2017/11/9 16:00:00
	滤光片
		名称		F66510
		位置		2
		波长		665
		带宽		10
		定义日期和时间		2017/11/9 16:00:00
		模块的名称		LAT 模块
		模块序列号		LL163103
		模块的名称		TRF 模块
		模块序列号		LT163103
		板适配器名称		96-well adapter for plate without lid
		板适配器编号		2
		孵育器		是
		气体控制		否
		顶部光学器件		是
		底部光学器件		否
		分液器 1		是
		分液器 2		是

## Sheet: 程序设置
程序设置
	测量顺序			3
	开启稳定延迟			否
	开始时检查温度[°C]			否
吸光度 1
	波长[nm]			450
	显示透射率			否
	光程校正			否
	测量时间[ms]			100

## Sheet: 运行日志
运行日志
	时间	事件	信息
	2021/3/21 18:29:47	程序 A549 19号化合物.skax 已启动
	2021/3/21 18:29:47	温度	35.0°C
	2021/3/21 18:29:47	步骤 吸光度 1 已启动
	2021/3/21 18:29:55	步骤 吸光度 1 已结束
	2021/3/21 18:29:55	温度	35.2°C
	2021/3/21 18:30:04	程序 A549 19号化合物.skax 已结束

## Sheet: 板布局
名称	板 1
板型模板	ANSI/SBS Standard, 96-well
	1	2	3	4	5	6	7	8	9	10	11	12
A
B
C			未知0001	未知0002	未知0003	未知0004	未知0005	未知0006	未知0007	未知0008
			组 1	组 1	组 1	组 1	组 1	组 1	组 1	组 1
			1:1	1:1	1:1	1:1	1:1	1:1	1:1	1:1
D			未知0009	未知0010	未知0011	未知0012	未知0013	未知0014	未知0015	未知0016
			组 1	组 1	组 1	组 1	组 1	组 1	组 1	组 1
			1:1	1:1	1:1	1:1	1:1	1:1	1:1	1:1
E			未知0017	未知0018	未知0019	未知0020	未知0021	未知0022	未知0023	未知0024
			组 1	组 1	组 1	组 1	组 1	组 1	组 1	组 1
			1:1	1:1	1:1	1:1	1:1	1:1	1:1	1:1
F			未知0025	未知0026	未知0027	未知0028	未知0029	未知0030	未知0031	未知0032
			组 1	组 1	组 1	组 1	组 1	组 1	组 1	组 1
			1:1	1:1	1:1	1:1	1:1	1:1	1:1	1:1
G
H
