# Supplementary material for: Discovery of a Series of Theophylline Derivatives Containing 1,2,3-Triazole for Treatment of Non-Small Cell Lung Cancer
Source: Front Pharmacol. 2021 Oct 26;12:753676. doi: 10.3389/fphar.2021.753676 (PMC8576520; doi:10.3389/fphar.2021.753676)
Supplement: Supplementary file 3 [file DataSheet1.ZIP › d╧╡┴╨╗»║╧╬∩/A549 d1-d32/A549 28║┼╗»║╧╬∩.xlsx]

## Sheet: 吸光度 1_01
检测结果
A549 28号化合物.skax
2021/3/22 15:39:23
吸光度 1
波长: 450 nm
板 1
吸光值	1	2	3	4	5	6	7	8	9	10	11	12
A
B
C			0.1962	0.2185	0.6176	0.6182	0.6676	0.5054	0.6285	0.4463
D			0.3873	0.6478	0.562	0.734	0.6162	0.6709	0.5818	0.4922
E			0.3639	0.86	0.8935	1.0223	0.822	0.8198	0.741	0.5343
F			0.3097	0.6639	0.8047	0.6992	0.8248	0.8336	0.7401	0.4379
G
H			大于100

## Sheet: 结果摘要
结果汇总
常规
板	孔	组	样本	吸光度 1 (450nm)
板 1	C03	组 1	未知0001	0.1962
板 1	D03	组 1	未知0009	0.3873
板 1	E03	组 1	未知0017	0.3639
板 1	F03	组 1	未知0025	0.3097
板 1	C04	组 1	未知0002	0.2185
板 1	D04	组 1	未知0010	0.6478
板 1	E04	组 1	未知0018	0.86
板 1	F04	组 1	未知0026	0.6639
板 1	C05	组 1	未知0003	0.6176
板 1	D05	组 1	未知0011	0.562
板 1	E05	组 1	未知0019	0.8935
板 1	F05	组 1	未知0027	0.8047
板 1	C06	组 1	未知0004	0.6182
板 1	D06	组 1	未知0012	0.734
板 1	E06	组 1	未知0020	1.0223
板 1	F06	组 1	未知0028	0.6992
板 1	C07	组 1	未知0005	0.6676
板 1	D07	组 1	未知0013	0.6162
板 1	E07	组 1	未知0021	0.822
板 1	F07	组 1	未知0029	0.8248
板 1	C08	组 1	未知0006	0.5054
板 1	D08	组 1	未知0014	0.6709
板 1	E08	组 1	未知0022	0.8198
板 1	F08	组 1	未知0030	0.8336
板 1	C09	组 1	未知0007	0.6285
板 1	D09	组 1	未知0015	0.5818
板 1	E09	组 1	未知0023	0.741
板 1	F09	组 1	未知0031	0.7401
板 1	C10	组 1	未知0008	0.4463
板 1	D10	组 1	未知0016	0.4922
板 1	E10	组 1	未知0024	0.5343
板 1	F10	组 1	未知0032	0.4379

## Sheet: 基本信息
基本信息
	软件版本			SkanIt Software 6.0.1 for Microplate Readers RE, ver. 6.0.1.6
	光学响应补偿			是

## Sheet: 程序信息
程序信息
	程序名称			A549 28号化合物.skax
	会话注释
	软件版本			SkanIt Software for Microplate Readers RE, ver. 6.0.1.6
	执行时间			2021/3/22 15:39:23
	用户			lenovo-PC\lenovo

## Sheet: 仪器信息
仪器信息
	名称			Varioskan LUX
	ESW 版本			1.00.30
	设置温度			37.00 °C
	序列号			3020-420
	仪器模块
	滤光片
		名称		F62010
		位置		1
		波长		620
		带宽		10
		定义日期和时间		2017/11/9 16:00:00
	滤光片
		名称		F66510
		位置		2
		波长		665
		带宽		10
		定义日期和时间		2017/11/9 16:00:00
		模块的名称		LAT 模块
		模块序列号		LL163103
		模块的名称		TRF 模块
		模块序列号		LT163103
		板适配器名称		96-well adapter for plate without lid
		板适配器编号		2
		孵育器		是
		气体控制		否
		顶部光学器件		是
		底部光学器件		否
		分液器 1		是
		分液器 2		是

## Sheet: 程序设置
程序设置
	测量顺序			3
	开启稳定延迟			否
	开始时检查温度[°C]			否
吸光度 1
	波长[nm]			450
	显示透射率			否
	光程校正			否
	测量时间[ms]			100

## Sheet: 运行日志
运行日志
	时间	事件	信息
	2021/3/22 15:39:23	程序 A549 28号化合物.skax 已启动
	2021/3/22 15:39:24	温度	32.1°C
	2021/3/22 15:39:24	步骤 吸光度 1 已启动
	2021/3/22 15:39:32	步骤 吸光度 1 已结束
	2021/3/22 15:39:32	温度	32.4°C
	2021/3/22 15:39:41	程序 A549 28号化合物.skax 已结束

## Sheet: 板布局
名称	板 1
板型模板	ANSI/SBS Standard, 96-well
	1	2	3	4	5	6	7	8	9	10	11	12
A
B
C			未知0001	未知0002	未知0003	未知0004	未知0005	未知0006	未知0007	未知0008
			组 1	组 1	组 1	组 1	组 1	组 1	组 1	组 1
			1:1	1:1	1:1	1:1	1:1	1:1	1:1	1:1
D			未知0009	未知0010	未知0011	未知0012	未知0013	未知0014	未知0015	未知0016
			组 1	组 1	组 1	组 1	组 1	组 1	组 1	组 1
			1:1	1:1	1:1	1:1	1:1	1:1	1:1	1:1
E			未知0017	未知0018	未知0019	未知0020	未知0021	未知0022	未知0023	未知0024
			组 1	组 1	组 1	组 1	组 1	组 1	组 1	组 1
			1:1	1:1	1:1	1:1	1:1	1:1	1:1	1:1
F			未知0025	未知0026	未知0027	未知0028	未知0029	未知0030	未知0031	未知0032
			组 1	组 1	组 1	组 1	组 1	组 1	组 1	组 1
			1:1	1:1	1:1	1:1	1:1	1:1	1:1	1:1
G
H
