# Supplementary material for: Discovery of a Series of Theophylline Derivatives Containing 1,2,3-Triazole for Treatment of Non-Small Cell Lung Cancer
Source: Front Pharmacol. 2021 Oct 26;12:753676. doi: 10.3389/fphar.2021.753676 (PMC8576520; doi:10.3389/fphar.2021.753676)
Supplement: Supplementary file 3 [file DataSheet1.ZIP › d╧╡┴╨╗»║╧╬∩/A549 d1-d32/A549 32║┼╗»║╧╬∩.xlsx]

## Sheet: 吸光度 1_01
检测结果
A549 32号化合物.skax
2021/3/22 15:42:08
吸光度 1
波长: 450 nm
板 1
吸光值	1	2	3	4	5	6	7	8	9	10	11	12
A
B
C			0.2567	0.5725	1.0806	0.9491	0.6308	0.4643	0.2863	0.3198
D			0.6265	0.7666	0.5798	0.4621	0.3538	0.3185	0.3282	0.3248
E			0.7779	0.587	0.6907	0.6987	0.4684	0.3539	0.3062	0.2687
F			0.5896	0.6028	0.5635	0.5248	0.3584	0.2939	0.2653	0.2857
G
H			0.6265	0.7666	0.5798	0.4621	0.3538	0.3185	0.3282	0.3248
			0.7779	0.587	0.6907	0.6987	0.4684	0.3539	0.3062	0.2687
			0.5896	0.6028	0.5635	0.5248	0.3584	0.2939	0.2653	0.2857
		C	0	1	2	8	16	32	64	128
		Mean	0.664667	0.652133	0.611333	0.561867	0.393533	0.3221	0.2999	0.293067
		SD	0.0997835	0.0994453	0.0692151	0.122578	0.0648772	0.0301616	0.0319197	0.0287664
		N	3	3	3	3	3	3	3	3
		0	0.664667	0.0997835	3								0.6265		0.7779		0.5896
		C	Mean	SD	N		log10C	cell viability	SD	N
		1	0.652133	0.0994453	3		0	0.981143	0.149617	3			0.7666	1.22362	0.587	0.754596	0.6028	1.02239
		2	0.611333	0.0692151	3		0.30103	0.919759	0.104135	3			0.5798	0.925459	0.6907	0.887903	0.5635	0.955733
		8	0.561867	0.122578	3		0.90309	0.845336	0.18442	3			0.4621	0.73759	0.6987	0.898187	0.5248	0.890095
		16	0.393533	0.0648772	3		1.20412	0.592076	0.0976087	3			0.3538	0.564725	0.4684	0.602134	0.3584	0.60787
		32	0.3221	0.0301616	3		1.50515	0.484604	0.0453785	3			0.3185	0.50838	0.3539	0.454943	0.2939	0.498474
		64	0.2999	0.0319197	3		1.80618	0.451204	0.0480237	3			0.3282	0.523863	0.3062	0.393624	0.2653	0.449966
		128	0.293067	0.0287664	3		2.10721	0.440923	0.0432794	3			0.3248	0.518436	0.2687	0.345417	0.2857	0.484566
												IC50	62.97	37.4	56.63
												SD	13.3155

## Sheet: 结果摘要
结果汇总
常规
板	孔	组	样本	吸光度 1 (450nm)
板 1	C03	组 1	未知0001	0.2567
板 1	D03	组 1	未知0009	0.6265
板 1	E03	组 1	未知0017	0.7779
板 1	F03	组 1	未知0025	0.5896
板 1	C04	组 1	未知0002	0.5725
板 1	D04	组 1	未知0010	0.7666
板 1	E04	组 1	未知0018	0.587
板 1	F04	组 1	未知0026	0.6028
板 1	C05	组 1	未知0003	1.0806
板 1	D05	组 1	未知0011	0.5798
板 1	E05	组 1	未知0019	0.6907
板 1	F05	组 1	未知0027	0.5635
板 1	C06	组 1	未知0004	0.9491
板 1	D06	组 1	未知0012	0.4621
板 1	E06	组 1	未知0020	0.6987
板 1	F06	组 1	未知0028	0.5248
板 1	C07	组 1	未知0005	0.6308
板 1	D07	组 1	未知0013	0.3538
板 1	E07	组 1	未知0021	0.4684
板 1	F07	组 1	未知0029	0.3584
板 1	C08	组 1	未知0006	0.4643
板 1	D08	组 1	未知0014	0.3185
板 1	E08	组 1	未知0022	0.3539
板 1	F08	组 1	未知0030	0.2939
板 1	C09	组 1	未知0007	0.2863
板 1	D09	组 1	未知0015	0.3282
板 1	E09	组 1	未知0023	0.3062
板 1	F09	组 1	未知0031	0.2653
板 1	C10	组 1	未知0008	0.3198
板 1	D10	组 1	未知0016	0.3248
板 1	E10	组 1	未知0024	0.2687
板 1	F10	组 1	未知0032	0.2857

## Sheet: 基本信息
基本信息
	软件版本			SkanIt Software 6.0.1 for Microplate Readers RE, ver. 6.0.1.6
	光学响应补偿			是

## Sheet: 程序信息
程序信息
	程序名称			A549 32号化合物.skax
	会话注释
	软件版本			SkanIt Software for Microplate Readers RE, ver. 6.0.1.6
	执行时间			2021/3/22 15:42:08
	用户			lenovo-PC\lenovo

## Sheet: 仪器信息
仪器信息
	名称			Varioskan LUX
	ESW 版本			1.00.30
	设置温度			37.00 °C
	序列号			3020-420
	仪器模块
	滤光片
		名称		F62010
		位置		1
		波长		620
		带宽		10
		定义日期和时间		2017/11/9 16:00:00
	滤光片
		名称		F66510
		位置		2
		波长		665
		带宽		10
		定义日期和时间		2017/11/9 16:00:00
		模块的名称		LAT 模块
		模块序列号		LL163103
		模块的名称		TRF 模块
		模块序列号		LT163103
		板适配器名称		96-well adapter for plate without lid
		板适配器编号		2
		孵育器		是
		气体控制		否
		顶部光学器件		是
		底部光学器件		否
		分液器 1		是
		分液器 2		是

## Sheet: 程序设置
程序设置
	测量顺序			3
	开启稳定延迟			否
	开始时检查温度[°C]			否
吸光度 1
	波长[nm]			450
	显示透射率			否
	光程校正			否
	测量时间[ms]			100

## Sheet: 运行日志
运行日志
	时间	事件	信息
	2021/3/22 15:42:08	程序 A549 32号化合物.skax 已启动
	2021/3/22 15:42:09	温度	35.6°C
	2021/3/22 15:42:09	步骤 吸光度 1 已启动
	2021/3/22 15:42:17	步骤 吸光度 1 已结束
	2021/3/22 15:42:17	温度	35.8°C
	2021/3/22 15:42:25	程序 A549 32号化合物.skax 已结束

## Sheet: 板布局
名称	板 1
板型模板	ANSI/SBS Standard, 96-well
	1	2	3	4	5	6	7	8	9	10	11	12
A
B
C			未知0001	未知0002	未知0003	未知0004	未知0005	未知0006	未知0007	未知0008
			组 1	组 1	组 1	组 1	组 1	组 1	组 1	组 1
			1:1	1:1	1:1	1:1	1:1	1:1	1:1	1:1
D			未知0009	未知0010	未知0011	未知0012	未知0013	未知0014	未知0015	未知0016
			组 1	组 1	组 1	组 1	组 1	组 1	组 1	组 1
			1:1	1:1	1:1	1:1	1:1	1:1	1:1	1:1
E			未知0017	未知0018	未知0019	未知0020	未知0021	未知0022	未知0023	未知0024
			组 1	组 1	组 1	组 1	组 1	组 1	组 1	组 1
			1:1	1:1	1:1	1:1	1:1	1:1	1:1	1:1
F			未知0025	未知0026	未知0027	未知0028	未知0029	未知0030	未知0031	未知0032
			组 1	组 1	组 1	组 1	组 1	组 1	组 1	组 1
			1:1	1:1	1:1	1:1	1:1	1:1	1:1	1:1
G
H
