# Supplementary material for: Discovery of a Series of Theophylline Derivatives Containing 1,2,3-Triazole for Treatment of Non-Small Cell Lung Cancer
Source: Front Pharmacol. 2021 Oct 26;12:753676. doi: 10.3389/fphar.2021.753676 (PMC8576520; doi:10.3389/fphar.2021.753676)
Supplement: Supplementary file 3 [file DataSheet1.ZIP › d╧╡┴╨╗»║╧╬∩/A549 d1-d32/A549 3║┼╗»║╧╬∩.xlsx]

## Sheet: 吸光度 1_01
检测结果
A549 3号化合物.skax
2021/3/20 13:15:40
吸光度 1
波长: 450 nm
板 1
吸光值	1	2	3	4	5	6	7	8	9	10	11	12
A
B
C			0.3403	0.3666	0.3602	0.3821	0.3774	0.3608	0.4066	0.4242
D			0.4898	0.5834	0.5586	0.5505	0.5515	0.6185	0.6378	0.687
E			0.5811	0.7473	0.8791	1.0566	0.7421	0.7509	0.6368	0.7675
F			0.5167	0.8067	0.9308	0.9293	0.775	0.9049	0.7974	0.8741
G
H			大于100

## Sheet: 结果摘要
结果汇总
常规
板	孔	组	样本	吸光度 1 (450nm)
板 1	C03	组 1	未知0001	0.3403
板 1	D03	组 1	未知0009	0.4898
板 1	E03	组 1	未知0017	0.5811
板 1	F03	组 1	未知0025	0.5167
板 1	C04	组 1	未知0002	0.3666
板 1	D04	组 1	未知0010	0.5834
板 1	E04	组 1	未知0018	0.7473
板 1	F04	组 1	未知0026	0.8067
板 1	C05	组 1	未知0003	0.3602
板 1	D05	组 1	未知0011	0.5586
板 1	E05	组 1	未知0019	0.8791
板 1	F05	组 1	未知0027	0.9308
板 1	C06	组 1	未知0004	0.3821
板 1	D06	组 1	未知0012	0.5505
板 1	E06	组 1	未知0020	1.0566
板 1	F06	组 1	未知0028	0.9293
板 1	C07	组 1	未知0005	0.3774
板 1	D07	组 1	未知0013	0.5515
板 1	E07	组 1	未知0021	0.7421
板 1	F07	组 1	未知0029	0.775
板 1	C08	组 1	未知0006	0.3608
板 1	D08	组 1	未知0014	0.6185
板 1	E08	组 1	未知0022	0.7509
板 1	F08	组 1	未知0030	0.9049
板 1	C09	组 1	未知0007	0.4066
板 1	D09	组 1	未知0015	0.6378
板 1	E09	组 1	未知0023	0.6368
板 1	F09	组 1	未知0031	0.7974
板 1	C10	组 1	未知0008	0.4242
板 1	D10	组 1	未知0016	0.687
板 1	E10	组 1	未知0024	0.7675
板 1	F10	组 1	未知0032	0.8741

## Sheet: 基本信息
基本信息
	软件版本			SkanIt Software 6.0.1 for Microplate Readers RE, ver. 6.0.1.6
	光学响应补偿			是

## Sheet: 程序信息
程序信息
	程序名称			A549 3号化合物.skax
	会话注释
	软件版本			SkanIt Software for Microplate Readers RE, ver. 6.0.1.6
	执行时间			2021/3/20 13:15:40
	用户			lenovo-PC\lenovo

## Sheet: 仪器信息
仪器信息
	名称			Varioskan LUX
	ESW 版本			1.00.30
	设置温度			37.00 °C
	序列号			3020-420
	仪器模块
	滤光片
		名称		F62010
		位置		1
		波长		620
		带宽		10
		定义日期和时间		2017/11/9 16:00:00
	滤光片
		名称		F66510
		位置		2
		波长		665
		带宽		10
		定义日期和时间		2017/11/9 16:00:00
		模块的名称		LAT 模块
		模块序列号		LL163103
		模块的名称		TRF 模块
		模块序列号		LT163103
		板适配器名称		96-well adapter for plate without lid
		板适配器编号		2
		孵育器		是
		气体控制		否
		顶部光学器件		是
		底部光学器件		否
		分液器 1		是
		分液器 2		是

## Sheet: 程序设置
程序设置
	测量顺序			3
	开启稳定延迟			否
	开始时检查温度[°C]			否
吸光度 1
	波长[nm]			450
	显示透射率			否
	光程校正			否
	测量时间[ms]			100

## Sheet: 运行日志
运行日志
	时间	事件	信息
	2021/3/20 13:15:40	程序 A549 3号化合物.skax 已启动
	2021/3/20 13:15:40	温度	29.3°C
	2021/3/20 13:15:41	步骤 吸光度 1 已启动
	2021/3/20 13:15:49	步骤 吸光度 1 已结束
	2021/3/20 13:15:49	温度	29.7°C
	2021/3/20 13:15:57	程序 A549 3号化合物.skax 已结束

## Sheet: 板布局
名称	板 1
板型模板	ANSI/SBS Standard, 96-well
	1	2	3	4	5	6	7	8	9	10	11	12
A
B
C			未知0001	未知0002	未知0003	未知0004	未知0005	未知0006	未知0007	未知0008
			组 1	组 1	组 1	组 1	组 1	组 1	组 1	组 1
			1:1	1:1	1:1	1:1	1:1	1:1	1:1	1:1
D			未知0009	未知0010	未知0011	未知0012	未知0013	未知0014	未知0015	未知0016
			组 1	组 1	组 1	组 1	组 1	组 1	组 1	组 1
			1:1	1:1	1:1	1:1	1:1	1:1	1:1	1:1
E			未知0017	未知0018	未知0019	未知0020	未知0021	未知0022	未知0023	未知0024
			组 1	组 1	组 1	组 1	组 1	组 1	组 1	组 1
			1:1	1:1	1:1	1:1	1:1	1:1	1:1	1:1
F			未知0025	未知0026	未知0027	未知0028	未知0029	未知0030	未知0031	未知0032
			组 1	组 1	组 1	组 1	组 1	组 1	组 1	组 1
			1:1	1:1	1:1	1:1	1:1	1:1	1:1	1:1
G
H
