# Supplementary material for: Discovery of a Series of Theophylline Derivatives Containing 1,2,3-Triazole for Treatment of Non-Small Cell Lung Cancer
Source: Front Pharmacol. 2021 Oct 26;12:753676. doi: 10.3389/fphar.2021.753676 (PMC8576520; doi:10.3389/fphar.2021.753676)
Supplement: Supplementary file 3 [file DataSheet1.ZIP › d╧╡┴╨╗»║╧╬∩/MCF-7 d1-d32/MCF-7 10║┼╗»║╧╬∩.xlsx]

## Sheet: 吸光度 1_01
检测结果
MCF-7 10号化合物.skax
2021/3/20 13:29:56
吸光度 1
波长: 450 nm
板 1
吸光值	1	2	3	4	5	6	7	8	9	10	11	12
A
B
C			1.6026	1.6778	1.3144	1.2152	1.2475	1.3883	1.3517	0.5437
D			1.2885	0.7382	0.874	1.2949	1.665	1.7471	1.9893	0.6836
E			1.0552	0.9482	1.0274	1.6753	1.3842	1.467	1.2724	0.7365
F			0.9172	0.9098	0.9601	1.2778	1.4244	1.4651	1.292	0.6834
G
H			1.2885	0.7382	0.874	1.2152	1.2475	1.3883	1.3517	0.5437
			1.0552	0.9482	1.0274	1.2949	1.3842	1.467	1.2724	0.6836
			0.9172	0.9098	0.9601	1.2778	1.4244	1.4651	1.292	0.6834
		C	0	1	2	8	16	32	64	128
		Mean	1.08697	0.8654	0.953833	1.26263	1.35203	1.44013	1.30537	0.6369
		SD	0.187677	0.111819	0.0768918	0.0419588	0.0927331	0.044899	0.0413052	0.0807136
		N	3	3	3	3	3	3	3	3
		0	1.08697	0.187677	3
		C	Mean	SD	N		log10C	cell viability	SD	N
		1	0.8654	0.111819	3		0	0.796161	0.102873	3
		2	0.953833	0.0768918	3		0.30103	0.877518	0.0707398	3
		8	1.26263	0.0419588	3		0.90309	1.16161	0.0386018	3
		16	1.35203	0.0927331	3		1.20412	1.24386	0.0853136	3
		32	1.44013	0.044899	3		1.50515	1.32491	0.0413067	3
		64	1.30537	0.0413052	3		1.80618	1.20093	0.0380005	3
		128	0.6369	0.0807136	3		2.10721	0.585943	0.0742558	3

## Sheet: 结果摘要
结果汇总
常规
板	孔	组	样本	吸光度 1 (450nm)
板 1	C03	组 1	未知0001	1.6026
板 1	D03	组 1	未知0009	1.2885
板 1	E03	组 1	未知0017	1.0552
板 1	F03	组 1	未知0025	0.9172
板 1	C04	组 1	未知0002	1.6778
板 1	D04	组 1	未知0010	0.7382
板 1	E04	组 1	未知0018	0.9482
板 1	F04	组 1	未知0026	0.9098
板 1	C05	组 1	未知0003	1.3144
板 1	D05	组 1	未知0011	0.874
板 1	E05	组 1	未知0019	1.0274
板 1	F05	组 1	未知0027	0.9601
板 1	C06	组 1	未知0004	1.2152
板 1	D06	组 1	未知0012	1.2949
板 1	E06	组 1	未知0020	1.6753
板 1	F06	组 1	未知0028	1.2778
板 1	C07	组 1	未知0005	1.2475
板 1	D07	组 1	未知0013	1.665
板 1	E07	组 1	未知0021	1.3842
板 1	F07	组 1	未知0029	1.4244
板 1	C08	组 1	未知0006	1.3883
板 1	D08	组 1	未知0014	1.7471
板 1	E08	组 1	未知0022	1.467
板 1	F08	组 1	未知0030	1.4651
板 1	C09	组 1	未知0007	1.3517
板 1	D09	组 1	未知0015	1.9893
板 1	E09	组 1	未知0023	1.2724
板 1	F09	组 1	未知0031	1.292
板 1	C10	组 1	未知0008	0.5437
板 1	D10	组 1	未知0016	0.6836
板 1	E10	组 1	未知0024	0.7365
板 1	F10	组 1	未知0032	0.6834

## Sheet: 基本信息
基本信息
	软件版本			SkanIt Software 6.0.1 for Microplate Readers RE, ver. 6.0.1.6
	光学响应补偿			是

## Sheet: 程序信息
程序信息
	程序名称			MCF-7 10号化合物.skax
	会话注释
	软件版本			SkanIt Software for Microplate Readers RE, ver. 6.0.1.6
	执行时间			2021/3/20 13:29:56
	用户			lenovo-PC\lenovo

## Sheet: 仪器信息
仪器信息
	名称			Varioskan LUX
	ESW 版本			1.00.30
	设置温度			37.00 °C
	序列号			3020-420
	仪器模块
	滤光片
		名称		F62010
		位置		1
		波长		620
		带宽		10
		定义日期和时间		2017/11/9 16:00:00
	滤光片
		名称		F66510
		位置		2
		波长		665
		带宽		10
		定义日期和时间		2017/11/9 16:00:00
		模块的名称		LAT 模块
		模块序列号		LL163103
		模块的名称		TRF 模块
		模块序列号		LT163103
		板适配器名称		96-well adapter for plate without lid
		板适配器编号		2
		孵育器		是
		气体控制		否
		顶部光学器件		是
		底部光学器件		否
		分液器 1		是
		分液器 2		是

## Sheet: 程序设置
程序设置
	测量顺序			3
	开启稳定延迟			否
	开始时检查温度[°C]			否
吸光度 1
	波长[nm]			450
	显示透射率			否
	光程校正			否
	测量时间[ms]			100

## Sheet: 运行日志
运行日志
	时间	事件	信息
	2021/3/20 13:29:56	程序 MCF-7 10号化合物.skax 已启动
	2021/3/20 13:29:56	温度	37.0°C
	2021/3/20 13:29:57	步骤 吸光度 1 已启动
	2021/3/20 13:30:05	步骤 吸光度 1 已结束
	2021/3/20 13:30:05	温度	37.0°C
	2021/3/20 13:30:13	程序 MCF-7 10号化合物.skax 已结束

## Sheet: 板布局
名称	板 1
板型模板	ANSI/SBS Standard, 96-well
	1	2	3	4	5	6	7	8	9	10	11	12
A
B
C			未知0001	未知0002	未知0003	未知0004	未知0005	未知0006	未知0007	未知0008
			组 1	组 1	组 1	组 1	组 1	组 1	组 1	组 1
			1:1	1:1	1:1	1:1	1:1	1:1	1:1	1:1
D			未知0009	未知0010	未知0011	未知0012	未知0013	未知0014	未知0015	未知0016
			组 1	组 1	组 1	组 1	组 1	组 1	组 1	组 1
			1:1	1:1	1:1	1:1	1:1	1:1	1:1	1:1
E			未知0017	未知0018	未知0019	未知0020	未知0021	未知0022	未知0023	未知0024
			组 1	组 1	组 1	组 1	组 1	组 1	组 1	组 1
			1:1	1:1	1:1	1:1	1:1	1:1	1:1	1:1
F			未知0025	未知0026	未知0027	未知0028	未知0029	未知0030	未知0031	未知0032
			组 1	组 1	组 1	组 1	组 1	组 1	组 1	组 1
			1:1	1:1	1:1	1:1	1:1	1:1	1:1	1:1
G
H
