# Supplementary material for: Discovery of a Series of Theophylline Derivatives Containing 1,2,3-Triazole for Treatment of Non-Small Cell Lung Cancer
Source: Front Pharmacol. 2021 Oct 26;12:753676. doi: 10.3389/fphar.2021.753676 (PMC8576520; doi:10.3389/fphar.2021.753676)
Supplement: Supplementary file 3 [file DataSheet1.ZIP › d╧╡┴╨╗»║╧╬∩/MCF-7 d1-d32/MCF-7 15║┼╗»║╧╬∩.xlsx]

## Sheet: 吸光度 1_01
检测结果
MCF-7 15号化合物.skax
2021/3/21 18:34:32
吸光度 1
波长: 450 nm
板 1
吸光值	1	2	3	4	5	6	7	8	9	10	11	12
A
B
C			1.7399	1.899	2.0678	1.9093	1.6118	1.5862	1.5419	1.0889
D			1.5484	1.944	2.614	1.9316	1.8386	1.7564	1.4366	1.2374
E			1.5879	1.9901	2.1859	2.4987	2.0231	1.7092	1.4081	1.1533
F			1.5373	1.9744	2.4545	2.4713	2.2304	1.9235	1.3924	0.9919
G
H			1.5484	1.944	2.0678	1.9093	1.6118	1.5862	1.4366	1.0889
			1.5879	1.9901	2.1859	1.9316	1.8386	1.7564	1.4081	1.1533
			1.5373	1.9744	2.4545	2.4713	2.0231	1.7092	1.3924	0.9919
		C	0	1	2	8	16	32	64	128
		Mean	1.55787	1.9695	2.23607	2.10407	1.8245	1.68393	1.41237	1.07803
		SD	0.0265952	0.0234374	0.198171	0.318229	0.206012	0.0878682	0.0224068	0.0812469
		N	3	3	3	3	3	3	3	3
		0	1.55787	0.0265952	3
		C	Mean	SD	N		log10C	cell viability	SD	N
		1	1.9695	0.0234374	3		0	1.26423	0.0150445	3
		2	2.23607	0.198171	3		0.30103	1.43534	0.127207	3
		8	2.10407	0.318229	3		0.90309	1.35061	0.204272	3
		16	1.8245	0.206012	3		1.20412	1.17115	0.13224	3
		32	1.68393	0.0878682	3		1.50515	1.08092	0.0564029	3
		64	1.41237	0.0224068	3		1.80618	0.906603	0.014383	3
		128	1.07803	0.0812469	3		2.10721	0.691993	0.0521526	3

## Sheet: 结果摘要
结果汇总
常规
板	孔	组	样本	吸光度 1 (450nm)
板 1	C03	组 1	未知0001	1.7399
板 1	D03	组 1	未知0009	1.5484
板 1	E03	组 1	未知0017	1.5879
板 1	F03	组 1	未知0025	1.5373
板 1	C04	组 1	未知0002	1.899
板 1	D04	组 1	未知0010	1.944
板 1	E04	组 1	未知0018	1.9901
板 1	F04	组 1	未知0026	1.9744
板 1	C05	组 1	未知0003	2.0678
板 1	D05	组 1	未知0011	2.614
板 1	E05	组 1	未知0019	2.1859
板 1	F05	组 1	未知0027	2.4545
板 1	C06	组 1	未知0004	1.9093
板 1	D06	组 1	未知0012	1.9316
板 1	E06	组 1	未知0020	2.4987
板 1	F06	组 1	未知0028	2.4713
板 1	C07	组 1	未知0005	1.6118
板 1	D07	组 1	未知0013	1.8386
板 1	E07	组 1	未知0021	2.0231
板 1	F07	组 1	未知0029	2.2304
板 1	C08	组 1	未知0006	1.5862
板 1	D08	组 1	未知0014	1.7564
板 1	E08	组 1	未知0022	1.7092
板 1	F08	组 1	未知0030	1.9235
板 1	C09	组 1	未知0007	1.5419
板 1	D09	组 1	未知0015	1.4366
板 1	E09	组 1	未知0023	1.4081
板 1	F09	组 1	未知0031	1.3924
板 1	C10	组 1	未知0008	1.0889
板 1	D10	组 1	未知0016	1.2374
板 1	E10	组 1	未知0024	1.1533
板 1	F10	组 1	未知0032	0.9919

## Sheet: 基本信息
基本信息
	软件版本			SkanIt Software 6.0.1 for Microplate Readers RE, ver. 6.0.1.6
	光学响应补偿			是

## Sheet: 程序信息
程序信息
	程序名称			MCF-7 15号化合物.skax
	会话注释
	软件版本			SkanIt Software for Microplate Readers RE, ver. 6.0.1.6
	执行时间			2021/3/21 18:34:32
	用户			lenovo-PC\lenovo

## Sheet: 仪器信息
仪器信息
	名称			Varioskan LUX
	ESW 版本			1.00.30
	设置温度			37.00 °C
	序列号			3020-420
	仪器模块
	滤光片
		名称		F62010
		位置		1
		波长		620
		带宽		10
		定义日期和时间		2017/11/9 16:00:00
	滤光片
		名称		F66510
		位置		2
		波长		665
		带宽		10
		定义日期和时间		2017/11/9 16:00:00
		模块的名称		LAT 模块
		模块序列号		LL163103
		模块的名称		TRF 模块
		模块序列号		LT163103
		板适配器名称		96-well adapter for plate without lid
		板适配器编号		2
		孵育器		是
		气体控制		否
		顶部光学器件		是
		底部光学器件		否
		分液器 1		是
		分液器 2		是

## Sheet: 程序设置
程序设置
	测量顺序			3
	开启稳定延迟			否
	开始时检查温度[°C]			否
吸光度 1
	波长[nm]			450
	显示透射率			否
	光程校正			否
	测量时间[ms]			100

## Sheet: 运行日志
运行日志
	时间	事件	信息
	2021/3/21 18:34:32	程序 MCF-7 15号化合物.skax 已启动
	2021/3/21 18:34:33	温度	37.0°C
	2021/3/21 18:34:33	步骤 吸光度 1 已启动
	2021/3/21 18:34:41	步骤 吸光度 1 已结束
	2021/3/21 18:34:41	温度	37.0°C
	2021/3/21 18:34:49	程序 MCF-7 15号化合物.skax 已结束

## Sheet: 板布局
名称	板 1
板型模板	ANSI/SBS Standard, 96-well
	1	2	3	4	5	6	7	8	9	10	11	12
A
B
C			未知0001	未知0002	未知0003	未知0004	未知0005	未知0006	未知0007	未知0008
			组 1	组 1	组 1	组 1	组 1	组 1	组 1	组 1
			1:1	1:1	1:1	1:1	1:1	1:1	1:1	1:1
D			未知0009	未知0010	未知0011	未知0012	未知0013	未知0014	未知0015	未知0016
			组 1	组 1	组 1	组 1	组 1	组 1	组 1	组 1
			1:1	1:1	1:1	1:1	1:1	1:1	1:1	1:1
E			未知0017	未知0018	未知0019	未知0020	未知0021	未知0022	未知0023	未知0024
			组 1	组 1	组 1	组 1	组 1	组 1	组 1	组 1
			1:1	1:1	1:1	1:1	1:1	1:1	1:1	1:1
F			未知0025	未知0026	未知0027	未知0028	未知0029	未知0030	未知0031	未知0032
			组 1	组 1	组 1	组 1	组 1	组 1	组 1	组 1
			1:1	1:1	1:1	1:1	1:1	1:1	1:1	1:1
G
H
