# Supplementary material for: Discovery of a Series of Theophylline Derivatives Containing 1,2,3-Triazole for Treatment of Non-Small Cell Lung Cancer
Source: Front Pharmacol. 2021 Oct 26;12:753676. doi: 10.3389/fphar.2021.753676 (PMC8576520; doi:10.3389/fphar.2021.753676)
Supplement: Supplementary file 3 [file DataSheet1.ZIP › d╧╡┴╨╗»║╧╬∩/MCF-7 d1-d32/MCF-7 17║┼╗»║╧╬∩.xlsx]

## Sheet: 吸光度 1_01
检测结果
MCF-7 17号化合物.skax
2021/3/21 18:35:50
吸光度 1
波长: 450 nm
板 1
吸光值	1	2	3	4	5	6	7	8	9	10	11	12
A
B
C			1.8254	1.8721	1.6698	1.0447	0.5126	0.4162	0.235	0.2159
D			1.754	1.7796	1.8901	0.9283	0.6534	0.3743	0.2653	0.2308
E			1.4523	1.9065	2.1783	1.1119	0.7889	0.3844	0.2656	0.2326
F			1.4968	1.8923	1.9924	1.2138	0.7023	0.3628	0.2479	0.2119
G
H			1.8254	1.8721	1.6698	1.0447	0.5126	0.3743	0.235	0.2159
			1.754	1.7796	1.8901	0.9283	0.6534	0.3844	0.2653	0.2308
			1.4968	1.8923	1.9924	1.1119	0.7023	0.3628	0.2479	0.2119
		C	0	1	2	8	16	32	64	128
		Mean	1.69207	1.848	1.85077	1.0283	0.622767	0.373833	0.2494	0.219533
		SD	0.172833	0.060091	0.164858	0.0928922	0.0984902	0.0108076	0.0152056	0.00996009
		N	3	3	3	3	3	3	3	3
		0	1.69207	0.172833	3								1.8254		1.754		1.4968
		C	Mean	SD	N		log10C	cell viability	SD	N
		1	1.848	0.060091	3		0	1.09216	0.0355134	3			1.8721	1.02558	1.7796	1.0146	1.8923	1.26423
		2	1.85077	0.164858	3		0.30103	1.09379	0.0974297	3			1.6698	0.914758	1.8901	1.07759	1.9924	1.33111
		8	1.0283	0.0928922	3		0.90309	0.607718	0.0548987	3			1.0447	0.572313	0.9283	0.529247	1.1119	0.742851
		16	0.622767	0.0984902	3		1.20412	0.368051	0.0582071	3			0.5126	0.280815	0.6534	0.37252	0.7023	0.469201
		32	0.373833	0.0108076	3		1.50515	0.220933	0.00638719	3			0.3743	0.205051	0.3844	0.219156	0.3628	0.242384
		64	0.2494	0.0152056	3		1.80618	0.147394	0.0089864	3			0.235	0.128739	0.2653	0.151254	0.2479	0.16562
		128	0.219533	0.00996009	3		2.10721	0.129743	0.00588634	3			0.2159	0.118275	0.2308	0.131585	0.2119	0.141569
												IC50	9.97	11.49	16.61
												SD	3.47885

## Sheet: 结果摘要
结果汇总
常规
板	孔	组	样本	吸光度 1 (450nm)
板 1	C03	组 1	未知0001	1.8254
板 1	D03	组 1	未知0009	1.754
板 1	E03	组 1	未知0017	1.4523
板 1	F03	组 1	未知0025	1.4968
板 1	C04	组 1	未知0002	1.8721
板 1	D04	组 1	未知0010	1.7796
板 1	E04	组 1	未知0018	1.9065
板 1	F04	组 1	未知0026	1.8923
板 1	C05	组 1	未知0003	1.6698
板 1	D05	组 1	未知0011	1.8901
板 1	E05	组 1	未知0019	2.1783
板 1	F05	组 1	未知0027	1.9924
板 1	C06	组 1	未知0004	1.0447
板 1	D06	组 1	未知0012	0.9283
板 1	E06	组 1	未知0020	1.1119
板 1	F06	组 1	未知0028	1.2138
板 1	C07	组 1	未知0005	0.5126
板 1	D07	组 1	未知0013	0.6534
板 1	E07	组 1	未知0021	0.7889
板 1	F07	组 1	未知0029	0.7023
板 1	C08	组 1	未知0006	0.4162
板 1	D08	组 1	未知0014	0.3743
板 1	E08	组 1	未知0022	0.3844
板 1	F08	组 1	未知0030	0.3628
板 1	C09	组 1	未知0007	0.235
板 1	D09	组 1	未知0015	0.2653
板 1	E09	组 1	未知0023	0.2656
板 1	F09	组 1	未知0031	0.2479
板 1	C10	组 1	未知0008	0.2159
板 1	D10	组 1	未知0016	0.2308
板 1	E10	组 1	未知0024	0.2326
板 1	F10	组 1	未知0032	0.2119

## Sheet: 基本信息
基本信息
	软件版本			SkanIt Software 6.0.1 for Microplate Readers RE, ver. 6.0.1.6
	光学响应补偿			是

## Sheet: 程序信息
程序信息
	程序名称			MCF-7 17号化合物.skax
	会话注释
	软件版本			SkanIt Software for Microplate Readers RE, ver. 6.0.1.6
	执行时间			2021/3/21 18:35:50
	用户			lenovo-PC\lenovo

## Sheet: 仪器信息
仪器信息
	名称			Varioskan LUX
	ESW 版本			1.00.30
	设置温度			37.00 °C
	序列号			3020-420
	仪器模块
	滤光片
		名称		F62010
		位置		1
		波长		620
		带宽		10
		定义日期和时间		2017/11/9 16:00:00
	滤光片
		名称		F66510
		位置		2
		波长		665
		带宽		10
		定义日期和时间		2017/11/9 16:00:00
		模块的名称		LAT 模块
		模块序列号		LL163103
		模块的名称		TRF 模块
		模块序列号		LT163103
		板适配器名称		96-well adapter for plate without lid
		板适配器编号		2
		孵育器		是
		气体控制		否
		顶部光学器件		是
		底部光学器件		否
		分液器 1		是
		分液器 2		是

## Sheet: 程序设置
程序设置
	测量顺序			3
	开启稳定延迟			否
	开始时检查温度[°C]			否
吸光度 1
	波长[nm]			450
	显示透射率			否
	光程校正			否
	测量时间[ms]			100

## Sheet: 运行日志
运行日志
	时间	事件	信息
	2021/3/21 18:35:50	程序 MCF-7 17号化合物.skax 已启动
	2021/3/21 18:35:50	温度	36.9°C
	2021/3/21 18:35:50	步骤 吸光度 1 已启动
	2021/3/21 18:35:58	步骤 吸光度 1 已结束
	2021/3/21 18:35:58	温度	37.0°C
	2021/3/21 18:36:07	程序 MCF-7 17号化合物.skax 已结束

## Sheet: 板布局
名称	板 1
板型模板	ANSI/SBS Standard, 96-well
	1	2	3	4	5	6	7	8	9	10	11	12
A
B
C			未知0001	未知0002	未知0003	未知0004	未知0005	未知0006	未知0007	未知0008
			组 1	组 1	组 1	组 1	组 1	组 1	组 1	组 1
			1:1	1:1	1:1	1:1	1:1	1:1	1:1	1:1
D			未知0009	未知0010	未知0011	未知0012	未知0013	未知0014	未知0015	未知0016
			组 1	组 1	组 1	组 1	组 1	组 1	组 1	组 1
			1:1	1:1	1:1	1:1	1:1	1:1	1:1	1:1
E			未知0017	未知0018	未知0019	未知0020	未知0021	未知0022	未知0023	未知0024
			组 1	组 1	组 1	组 1	组 1	组 1	组 1	组 1
			1:1	1:1	1:1	1:1	1:1	1:1	1:1	1:1
F			未知0025	未知0026	未知0027	未知0028	未知0029	未知0030	未知0031	未知0032
			组 1	组 1	组 1	组 1	组 1	组 1	组 1	组 1
			1:1	1:1	1:1	1:1	1:1	1:1	1:1	1:1
G
H
