# Supplementary material for: Discovery of a Series of Theophylline Derivatives Containing 1,2,3-Triazole for Treatment of Non-Small Cell Lung Cancer
Source: Front Pharmacol. 2021 Oct 26;12:753676. doi: 10.3389/fphar.2021.753676 (PMC8576520; doi:10.3389/fphar.2021.753676)
Supplement: Supplementary file 3 [file DataSheet1.ZIP › d╧╡┴╨╗»║╧╬∩/MCF-7 d1-d32/MCF-7 19║┼╗»║╧╬∩.xlsx]

## Sheet: 吸光度 1_01
检测结果
MCF-7 19号化合物.skax
2021/3/21 18:37:19
吸光度 1
波长: 450 nm
板 1
吸光值	1	2	3	4	5	6	7	8	9	10	11	12
A
B
C			2.5527	2.3566	2.3972	2.7369	2.3737	1.2375	1.2971	0.7494
D			2.3188	2.4813	2.8557	2.5304	2.5205	1.4337	1.1849	0.8617
E			2.1397	2.1283	2.7198	2.8906	2.1291	1.0882	1.0713	0.7261
F			1.5341	2.0719	2.1329	2.4704	1.7736	1.1015	0.8327	0.699
G
H			2.5527	2.3566	2.3972	2.7369	2.3737	1.2375	1.2971	0.7494
			2.3188	2.4813	2.8557	2.5304	2.5205	1.0882	1.1849	0.7261
			2.1397	2.1283	2.7198	2.4704	2.1291	1.1015	1.0713	0.699
		C	0	1	2	8	16	32	64	128
		Mean	2.33707	2.32207	2.65757	2.57923	2.3411	1.1424	1.18443	0.724833
		SD	0.207105	0.179016	0.2355	0.1398	0.197726	0.0826271	0.112901	0.0252239
		N	3	3	3	3	3	3	3	3
		0	2.33707	0.207105	3								2.5527		2.3188		2.1397
		C	Mean	SD	N		log10C	cell viability	SD	N
		1	2.32207	0.179016	3		0	0.993582	0.0765985	3			2.3566	0.923179	2.4813	1.07008	2.1283	0.994672
		2	2.65757	0.2355	3		0.30103	1.13714	0.100767	3			2.3972	0.939084	2.8557	1.23154	2.7198	1.27111
		8	2.57923	0.1398	3		0.90309	1.10362	0.0598186	3			2.7369	1.07216	2.5304	1.09125	2.4704	1.15455
		16	2.3411	0.197726	3		1.20412	1.00173	0.0846043	3			2.3737	0.929878	2.5205	1.08698	2.1291	0.995046
		32	1.1424	0.0826271	3		1.50515	0.488818	0.035355	3			1.2375	0.484781	1.0882	0.469294	1.1015	0.514792
		64	1.18443	0.112901	3		1.80618	0.506803	0.0483087	3			1.2971	0.508129	1.1849	0.510997	1.0713	0.500678
		128	0.724833	0.0252239	3		2.10721	0.310147	0.010793	3			0.7494	0.293572	0.7261	0.313136	0.699	0.326681
												IC50	55.67	59.51	60.83
												SD	2.6806

## Sheet: 结果摘要
结果汇总
常规
板	孔	组	样本	吸光度 1 (450nm)
板 1	C03	组 1	未知0001	2.5527
板 1	D03	组 1	未知0009	2.3188
板 1	E03	组 1	未知0017	2.1397
板 1	F03	组 1	未知0025	1.5341
板 1	C04	组 1	未知0002	2.3566
板 1	D04	组 1	未知0010	2.4813
板 1	E04	组 1	未知0018	2.1283
板 1	F04	组 1	未知0026	2.0719
板 1	C05	组 1	未知0003	2.3972
板 1	D05	组 1	未知0011	2.8557
板 1	E05	组 1	未知0019	2.7198
板 1	F05	组 1	未知0027	2.1329
板 1	C06	组 1	未知0004	2.7369
板 1	D06	组 1	未知0012	2.5304
板 1	E06	组 1	未知0020	2.8906
板 1	F06	组 1	未知0028	2.4704
板 1	C07	组 1	未知0005	2.3737
板 1	D07	组 1	未知0013	2.5205
板 1	E07	组 1	未知0021	2.1291
板 1	F07	组 1	未知0029	1.7736
板 1	C08	组 1	未知0006	1.2375
板 1	D08	组 1	未知0014	1.4337
板 1	E08	组 1	未知0022	1.0882
板 1	F08	组 1	未知0030	1.1015
板 1	C09	组 1	未知0007	1.2971
板 1	D09	组 1	未知0015	1.1849
板 1	E09	组 1	未知0023	1.0713
板 1	F09	组 1	未知0031	0.8327
板 1	C10	组 1	未知0008	0.7494
板 1	D10	组 1	未知0016	0.8617
板 1	E10	组 1	未知0024	0.7261
板 1	F10	组 1	未知0032	0.699

## Sheet: 基本信息
基本信息
	软件版本			SkanIt Software 6.0.1 for Microplate Readers RE, ver. 6.0.1.6
	光学响应补偿			是

## Sheet: 程序信息
程序信息
	程序名称			MCF-7 19号化合物.skax
	会话注释
	软件版本			SkanIt Software for Microplate Readers RE, ver. 6.0.1.6
	执行时间			2021/3/21 18:37:19
	用户			lenovo-PC\lenovo

## Sheet: 仪器信息
仪器信息
	名称			Varioskan LUX
	ESW 版本			1.00.30
	设置温度			37.00 °C
	序列号			3020-420
	仪器模块
	滤光片
		名称		F62010
		位置		1
		波长		620
		带宽		10
		定义日期和时间		2017/11/9 16:00:00
	滤光片
		名称		F66510
		位置		2
		波长		665
		带宽		10
		定义日期和时间		2017/11/9 16:00:00
		模块的名称		LAT 模块
		模块序列号		LL163103
		模块的名称		TRF 模块
		模块序列号		LT163103
		板适配器名称		96-well adapter for plate without lid
		板适配器编号		2
		孵育器		是
		气体控制		否
		顶部光学器件		是
		底部光学器件		否
		分液器 1		是
		分液器 2		是

## Sheet: 程序设置
程序设置
	测量顺序			3
	开启稳定延迟			否
	开始时检查温度[°C]			否
吸光度 1
	波长[nm]			450
	显示透射率			否
	光程校正			否
	测量时间[ms]			100

## Sheet: 运行日志
运行日志
	时间	事件	信息
	2021/3/21 18:37:19	程序 MCF-7 19号化合物.skax 已启动
	2021/3/21 18:37:19	温度	37.0°C
	2021/3/21 18:37:19	步骤 吸光度 1 已启动
	2021/3/21 18:37:26	温度	37.0°C
	2021/3/21 18:37:27	步骤 吸光度 1 已结束
	2021/3/21 18:37:27	温度	37.0°C
	2021/3/21 18:37:36	程序 MCF-7 19号化合物.skax 已结束

## Sheet: 板布局
名称	板 1
板型模板	ANSI/SBS Standard, 96-well
	1	2	3	4	5	6	7	8	9	10	11	12
A
B
C			未知0001	未知0002	未知0003	未知0004	未知0005	未知0006	未知0007	未知0008
			组 1	组 1	组 1	组 1	组 1	组 1	组 1	组 1
			1:1	1:1	1:1	1:1	1:1	1:1	1:1	1:1
D			未知0009	未知0010	未知0011	未知0012	未知0013	未知0014	未知0015	未知0016
			组 1	组 1	组 1	组 1	组 1	组 1	组 1	组 1
			1:1	1:1	1:1	1:1	1:1	1:1	1:1	1:1
E			未知0017	未知0018	未知0019	未知0020	未知0021	未知0022	未知0023	未知0024
			组 1	组 1	组 1	组 1	组 1	组 1	组 1	组 1
			1:1	1:1	1:1	1:1	1:1	1:1	1:1	1:1
F			未知0025	未知0026	未知0027	未知0028	未知0029	未知0030	未知0031	未知0032
			组 1	组 1	组 1	组 1	组 1	组 1	组 1	组 1
			1:1	1:1	1:1	1:1	1:1	1:1	1:1	1:1
G
H
