# Supplementary material for: Discovery of a Series of Theophylline Derivatives Containing 1,2,3-Triazole for Treatment of Non-Small Cell Lung Cancer
Source: Front Pharmacol. 2021 Oct 26;12:753676. doi: 10.3389/fphar.2021.753676 (PMC8576520; doi:10.3389/fphar.2021.753676)
Supplement: Supplementary file 3 [file DataSheet1.ZIP › d╧╡┴╨╗»║╧╬∩/MCF-7 d1-d32/MCF-7 1║┼╗»║╧╬∩.xlsx]

## Sheet: 吸光度 1_01
检测结果
MCF-7 1号化合物.skax
2021/3/20 13:23:15
吸光度 1
波长: 450 nm
板 1
吸光值	1	2	3	4	5	6	7	8	9	10	11	12
A
B
C			1.4792	1.4676	1.5301	1.6089	1.2508	1.061	0.7071	0.6071
D			1.4862	1.3558	1.6767	1.7655	1.2534	0.9778	0.6239	0.612
E			1.5398	1.7403	1.7435	1.7738	1.2608	0.9654	0.684	0.5585
F			1.082	1.5458	1.6903	1.8079	1.732	1.1358	0.5402	0.4756
G
H			1.4792	1.4676	1.5301	1.6089	1.2508	1.061	0.6239	0.6071
			1.4862	1.3558	1.6767	1.7655	1.2534	0.9778	0.684	0.5585
			1.5398	1.5458	1.6903	1.7738	1.2608	0.9654	0.5402	0.4756
		C	0	1	2	8	16	32	64	128
		Mean	1.50173	1.4564	1.63237	1.71607	1.255	1.0014	0.616033	0.547067
		SD	0.033152	0.0954939	0.0888262	0.0929018	0.00518845	0.0519862	0.072222	0.0664914
		N	3	3	3	3	3	3	3	3
		0	1.50173	0.033152	3								1.4792	1		1.4862			1.5398
		C	Mean	SD	N		log10C	cell viability	SD	N
		1	1.4564	0.0954939	3		0	0.969813	0.0635891	3			1.4676	0.992158		1.3558	0.912259		1.5458	1.0039
		2	1.63237	0.0888262	3		0.30103	1.08699	0.0591491	3			1.5301	1.03441		1.6767	1.12818		1.6903	1.09774
		8	1.71607	0.0929018	3		0.90309	1.14272	0.061863	3			1.6089	1.08768		1.7655	1.18793		1.7738	1.15197
		16	1.255	0.00518845	3		1.20412	0.835701	0.00345497	3			1.2508	0.845592		1.2534	0.843359		1.2608	0.818808
		32	1.0014	0.0519862	3		1.50515	0.666829	0.0346174	3			1.061	0.71728		0.9778	0.65792		0.9654	0.626965
		64	0.616033	0.072222	3		1.80618	0.410215	0.0480925	3			0.6239	0.421782		0.684	0.460234		0.5402	0.350825
		128	0.547067	0.0664914	3		2.10721	0.36429	0.0442764	3			0.6071	0.410425		0.5585	0.375791		0.4756	0.308871
												IC50	69.07	66.63	51.11
												SD	9.74154

## Sheet: 结果摘要
结果汇总
常规
板	孔	组	样本	吸光度 1 (450nm)
板 1	C03	组 1	未知0001	1.4792
板 1	D03	组 1	未知0009	1.4862
板 1	E03	组 1	未知0017	1.5398
板 1	F03	组 1	未知0025	1.082
板 1	C04	组 1	未知0002	1.4676
板 1	D04	组 1	未知0010	1.3558
板 1	E04	组 1	未知0018	1.7403
板 1	F04	组 1	未知0026	1.5458
板 1	C05	组 1	未知0003	1.5301
板 1	D05	组 1	未知0011	1.6767
板 1	E05	组 1	未知0019	1.7435
板 1	F05	组 1	未知0027	1.6903
板 1	C06	组 1	未知0004	1.6089
板 1	D06	组 1	未知0012	1.7655
板 1	E06	组 1	未知0020	1.7738
板 1	F06	组 1	未知0028	1.8079
板 1	C07	组 1	未知0005	1.2508
板 1	D07	组 1	未知0013	1.2534
板 1	E07	组 1	未知0021	1.2608
板 1	F07	组 1	未知0029	1.732
板 1	C08	组 1	未知0006	1.061
板 1	D08	组 1	未知0014	0.9778
板 1	E08	组 1	未知0022	0.9654
板 1	F08	组 1	未知0030	1.1358
板 1	C09	组 1	未知0007	0.7071
板 1	D09	组 1	未知0015	0.6239
板 1	E09	组 1	未知0023	0.684
板 1	F09	组 1	未知0031	0.5402
板 1	C10	组 1	未知0008	0.6071
板 1	D10	组 1	未知0016	0.612
板 1	E10	组 1	未知0024	0.5585
板 1	F10	组 1	未知0032	0.4756

## Sheet: 基本信息
基本信息
	软件版本			SkanIt Software 6.0.1 for Microplate Readers RE, ver. 6.0.1.6
	光学响应补偿			是

## Sheet: 程序信息
程序信息
	程序名称			MCF-7 1号化合物.skax
	会话注释
	软件版本			SkanIt Software for Microplate Readers RE, ver. 6.0.1.6
	执行时间			2021/3/20 13:23:15
	用户			lenovo-PC\lenovo

## Sheet: 仪器信息
仪器信息
	名称			Varioskan LUX
	ESW 版本			1.00.30
	设置温度			37.00 °C
	序列号			3020-420
	仪器模块
	滤光片
		名称		F62010
		位置		1
		波长		620
		带宽		10
		定义日期和时间		2017/11/9 16:00:00
	滤光片
		名称		F66510
		位置		2
		波长		665
		带宽		10
		定义日期和时间		2017/11/9 16:00:00
		模块的名称		LAT 模块
		模块序列号		LL163103
		模块的名称		TRF 模块
		模块序列号		LT163103
		板适配器名称		96-well adapter for plate without lid
		板适配器编号		2
		孵育器		是
		气体控制		否
		顶部光学器件		是
		底部光学器件		否
		分液器 1		是
		分液器 2		是

## Sheet: 程序设置
程序设置
	测量顺序			3
	开启稳定延迟			否
	开始时检查温度[°C]			否
吸光度 1
	波长[nm]			450
	显示透射率			否
	光程校正			否
	测量时间[ms]			100

## Sheet: 运行日志
运行日志
	时间	事件	信息
	2021/3/20 13:23:15	程序 MCF-7 1号化合物.skax 已启动
	2021/3/20 13:23:15	温度	37.0°C
	2021/3/20 13:23:15	步骤 吸光度 1 已启动
	2021/3/20 13:23:22	温度	37.0°C
	2021/3/20 13:23:23	步骤 吸光度 1 已结束
	2021/3/20 13:23:23	温度	37.0°C
	2021/3/20 13:23:32	程序 MCF-7 1号化合物.skax 已结束

## Sheet: 板布局
名称	板 1
板型模板	ANSI/SBS Standard, 96-well
	1	2	3	4	5	6	7	8	9	10	11	12
A
B
C			未知0001	未知0002	未知0003	未知0004	未知0005	未知0006	未知0007	未知0008
			组 1	组 1	组 1	组 1	组 1	组 1	组 1	组 1
			1:1	1:1	1:1	1:1	1:1	1:1	1:1	1:1
D			未知0009	未知0010	未知0011	未知0012	未知0013	未知0014	未知0015	未知0016
			组 1	组 1	组 1	组 1	组 1	组 1	组 1	组 1
			1:1	1:1	1:1	1:1	1:1	1:1	1:1	1:1
E			未知0017	未知0018	未知0019	未知0020	未知0021	未知0022	未知0023	未知0024
			组 1	组 1	组 1	组 1	组 1	组 1	组 1	组 1
			1:1	1:1	1:1	1:1	1:1	1:1	1:1	1:1
F			未知0025	未知0026	未知0027	未知0028	未知0029	未知0030	未知0031	未知0032
			组 1	组 1	组 1	组 1	组 1	组 1	组 1	组 1
			1:1	1:1	1:1	1:1	1:1	1:1	1:1	1:1
G
H
