# Supplementary material for: Discovery of a Series of Theophylline Derivatives Containing 1,2,3-Triazole for Treatment of Non-Small Cell Lung Cancer
Source: Front Pharmacol. 2021 Oct 26;12:753676. doi: 10.3389/fphar.2021.753676 (PMC8576520; doi:10.3389/fphar.2021.753676)
Supplement: Supplementary file 3 [file DataSheet1.ZIP › d╧╡┴╨╗»║╧╬∩/MCF-7 d1-d32/MCF-7 21║┼╗»║╧╬∩.xlsx]

## Sheet: 吸光度 1_01
检测结果
MCF-7 21号化合物.skax
2021/3/22 15:44:47
吸光度 1
波长: 450 nm
板 1
吸光值	1	2	3	4	5	6	7	8	9	10	11	12
A
B
C			1.1614	1.2679	2.1905	1.5889	1.1285	0.6498	0.4371	0.5198
D			0.8	1.4268	1.2801	1.3726	1.1369	0.754	0.7619	0.5396
E			0.5435	0.5972	0.6532	0.9865	0.6772	0.5673	0.5588	0.4599
F			0.8471	0.8459	0.8189	0.7441	0.4472	0.3744	0.3677	0.3819
G
H			0.8	0.5972	0.6532	0.9865	0.6772	0.5673	0.5588	0.4599
			0.8471	0.8459	0.8189	0.7441	0.4472	0.3744	0.3677	0.3819
		C	0	1	2	8	16	32	64	128
		Mean	0.82355	0.72155	0.73605	0.8653	0.5622	0.47085	0.46325	0.4209
		SD	0.0333047	0.175857	0.117168	0.171403	0.162635	0.136401	0.135128	0.0551543
		N	2	2	2	2	2	2	2	2
		0	0.82355	0.0333047	2
		C	Mean	SD	N		log10C	cell viability	SD	N
		1	0.72155	0.175857	2		0	0.876146	0.213536	2
		2	0.73605	0.117168	2		0.30103	0.893753	0.142271	2
		8	0.8653	0.171403	2		0.90309	1.0507	0.208127	2
		16	0.5622	0.162635	2		1.20412	0.682654	0.19748	2
		32	0.47085	0.136401	2		1.50515	0.571732	0.165626	2
		64	0.46325	0.135128	2		1.80618	0.562504	0.16408	2
		128	0.4209	0.0551543	2		2.10721	0.51108	0.0669714	2

## Sheet: 结果摘要
结果汇总
常规
板	孔	组	样本	吸光度 1 (450nm)
板 1	C03	组 1	未知0001	1.1614
板 1	D03	组 1	未知0009	0.8
板 1	E03	组 1	未知0017	0.5435
板 1	F03	组 1	未知0025	0.8471
板 1	C04	组 1	未知0002	1.2679
板 1	D04	组 1	未知0010	1.4268
板 1	E04	组 1	未知0018	0.5972
板 1	F04	组 1	未知0026	0.8459
板 1	C05	组 1	未知0003	2.1905
板 1	D05	组 1	未知0011	1.2801
板 1	E05	组 1	未知0019	0.6532
板 1	F05	组 1	未知0027	0.8189
板 1	C06	组 1	未知0004	1.5889
板 1	D06	组 1	未知0012	1.3726
板 1	E06	组 1	未知0020	0.9865
板 1	F06	组 1	未知0028	0.7441
板 1	C07	组 1	未知0005	1.1285
板 1	D07	组 1	未知0013	1.1369
板 1	E07	组 1	未知0021	0.6772
板 1	F07	组 1	未知0029	0.4472
板 1	C08	组 1	未知0006	0.6498
板 1	D08	组 1	未知0014	0.754
板 1	E08	组 1	未知0022	0.5673
板 1	F08	组 1	未知0030	0.3744
板 1	C09	组 1	未知0007	0.4371
板 1	D09	组 1	未知0015	0.7619
板 1	E09	组 1	未知0023	0.5588
板 1	F09	组 1	未知0031	0.3677
板 1	C10	组 1	未知0008	0.5198
板 1	D10	组 1	未知0016	0.5396
板 1	E10	组 1	未知0024	0.4599
板 1	F10	组 1	未知0032	0.3819

## Sheet: 基本信息
基本信息
	软件版本			SkanIt Software 6.0.1 for Microplate Readers RE, ver. 6.0.1.6
	光学响应补偿			是

## Sheet: 程序信息
程序信息
	程序名称			MCF-7 21号化合物.skax
	会话注释
	软件版本			SkanIt Software for Microplate Readers RE, ver. 6.0.1.6
	执行时间			2021/3/22 15:44:47
	用户			lenovo-PC\lenovo

## Sheet: 仪器信息
仪器信息
	名称			Varioskan LUX
	ESW 版本			1.00.30
	设置温度			37.00 °C
	序列号			3020-420
	仪器模块
	滤光片
		名称		F62010
		位置		1
		波长		620
		带宽		10
		定义日期和时间		2017/11/9 16:00:00
	滤光片
		名称		F66510
		位置		2
		波长		665
		带宽		10
		定义日期和时间		2017/11/9 16:00:00
		模块的名称		LAT 模块
		模块序列号		LL163103
		模块的名称		TRF 模块
		模块序列号		LT163103
		板适配器名称		96-well adapter for plate without lid
		板适配器编号		2
		孵育器		是
		气体控制		否
		顶部光学器件		是
		底部光学器件		否
		分液器 1		是
		分液器 2		是

## Sheet: 程序设置
程序设置
	测量顺序			3
	开启稳定延迟			否
	开始时检查温度[°C]			否
吸光度 1
	波长[nm]			450
	显示透射率			否
	光程校正			否
	测量时间[ms]			100

## Sheet: 运行日志
运行日志
	时间	事件	信息
	2021/3/22 15:44:47	程序 MCF-7 21号化合物.skax 已启动
	2021/3/22 15:44:47	温度	36.9°C
	2021/3/22 15:44:47	步骤 吸光度 1 已启动
	2021/3/22 15:44:56	步骤 吸光度 1 已结束
	2021/3/22 15:44:56	温度	37.0°C
	2021/3/22 15:45:03	温度	37.0°C
	2021/3/22 15:45:04	程序 MCF-7 21号化合物.skax 已结束

## Sheet: 板布局
名称	板 1
板型模板	ANSI/SBS Standard, 96-well
	1	2	3	4	5	6	7	8	9	10	11	12
A
B
C			未知0001	未知0002	未知0003	未知0004	未知0005	未知0006	未知0007	未知0008
			组 1	组 1	组 1	组 1	组 1	组 1	组 1	组 1
			1:1	1:1	1:1	1:1	1:1	1:1	1:1	1:1
D			未知0009	未知0010	未知0011	未知0012	未知0013	未知0014	未知0015	未知0016
			组 1	组 1	组 1	组 1	组 1	组 1	组 1	组 1
			1:1	1:1	1:1	1:1	1:1	1:1	1:1	1:1
E			未知0017	未知0018	未知0019	未知0020	未知0021	未知0022	未知0023	未知0024
			组 1	组 1	组 1	组 1	组 1	组 1	组 1	组 1
			1:1	1:1	1:1	1:1	1:1	1:1	1:1	1:1
F			未知0025	未知0026	未知0027	未知0028	未知0029	未知0030	未知0031	未知0032
			组 1	组 1	组 1	组 1	组 1	组 1	组 1	组 1
			1:1	1:1	1:1	1:1	1:1	1:1	1:1	1:1
G
H
