# Supplementary material for: Discovery of a Series of Theophylline Derivatives Containing 1,2,3-Triazole for Treatment of Non-Small Cell Lung Cancer
Source: Front Pharmacol. 2021 Oct 26;12:753676. doi: 10.3389/fphar.2021.753676 (PMC8576520; doi:10.3389/fphar.2021.753676)
Supplement: Supplementary file 3 [file DataSheet1.ZIP › d╧╡┴╨╗»║╧╬∩/MCF-7 d1-d32/MCF-7 22║┼╗»║╧╬∩.xlsx]

## Sheet: 吸光度 1_01
检测结果
MCF-7 22号化合物.skax
2021/3/22 15:45:25
吸光度 1
波长: 450 nm
板 1
吸光值	1	2	3	4	5	6	7	8	9	10	11	12
A
B
C			2.2606	1.7857	2.1356	1.8108	1.4615	1.4914	1.2696	1.3666
D			1.5687	2.3429	2.1372	1.4639	1.7465	1.6517	1.6269	0.8111
E			1.3462	1.995	1.821	2.1688	1.8855	1.4069	1.4433	1.1265
F			1.1022	1.5282	1.8839	1.7706	1.4476	1.4295	1.1855	0.9673
G
H			1.5687	1.7857	2.1356	1.8108	1.4615	1.4914	1.2696	1.3666
			1.3462	1.995	1.821	1.4639	1.7465	1.4069	1.4433	1.1265
			1.1022	1.5282	1.8839	1.7706	1.4476	1.4295	1.1855	0.9673
		C	0	1	2	8	16	32	64	128
		Mean	1.33903	1.76963	1.94683	1.68177	1.55187	1.4426	1.29947	1.15347
		SD	0.233333	0.233814	0.166474	0.189746	0.168701	0.0437467	0.131469	0.201011
		N	3	3	3	3	3	3	3	3
		0	1.33903	0.233333	3
		C	Mean	SD	N		log10C	cell viability	SD	N
		1	1.76963	0.233814	3		0	1.32158	0.174614	3
		2	1.94683	0.166474	3		0.30103	1.45391	0.124324	3
		8	1.68177	0.189746	3		0.90309	1.25596	0.141703	3
		16	1.55187	0.168701	3		1.20412	1.15895	0.125987	3
		32	1.4426	0.0437467	3		1.50515	1.07734	0.0326703	3
		64	1.29947	0.131469	3		1.80618	0.970451	0.0981824	3
		128	1.15347	0.201011	3		2.10721	0.861417	0.150117	3

## Sheet: 结果摘要
结果汇总
常规
板	孔	组	样本	吸光度 1 (450nm)
板 1	C03	组 1	未知0001	2.2606
板 1	D03	组 1	未知0009	1.5687
板 1	E03	组 1	未知0017	1.3462
板 1	F03	组 1	未知0025	1.1022
板 1	C04	组 1	未知0002	1.7857
板 1	D04	组 1	未知0010	2.3429
板 1	E04	组 1	未知0018	1.995
板 1	F04	组 1	未知0026	1.5282
板 1	C05	组 1	未知0003	2.1356
板 1	D05	组 1	未知0011	2.1372
板 1	E05	组 1	未知0019	1.821
板 1	F05	组 1	未知0027	1.8839
板 1	C06	组 1	未知0004	1.8108
板 1	D06	组 1	未知0012	1.4639
板 1	E06	组 1	未知0020	2.1688
板 1	F06	组 1	未知0028	1.7706
板 1	C07	组 1	未知0005	1.4615
板 1	D07	组 1	未知0013	1.7465
板 1	E07	组 1	未知0021	1.8855
板 1	F07	组 1	未知0029	1.4476
板 1	C08	组 1	未知0006	1.4914
板 1	D08	组 1	未知0014	1.6517
板 1	E08	组 1	未知0022	1.4069
板 1	F08	组 1	未知0030	1.4295
板 1	C09	组 1	未知0007	1.2696
板 1	D09	组 1	未知0015	1.6269
板 1	E09	组 1	未知0023	1.4433
板 1	F09	组 1	未知0031	1.1855
板 1	C10	组 1	未知0008	1.3666
板 1	D10	组 1	未知0016	0.8111
板 1	E10	组 1	未知0024	1.1265
板 1	F10	组 1	未知0032	0.9673

## Sheet: 基本信息
基本信息
	软件版本			SkanIt Software 6.0.1 for Microplate Readers RE, ver. 6.0.1.6
	光学响应补偿			是

## Sheet: 程序信息
程序信息
	程序名称			MCF-7 22号化合物.skax
	会话注释
	软件版本			SkanIt Software for Microplate Readers RE, ver. 6.0.1.6
	执行时间			2021/3/22 15:45:25
	用户			lenovo-PC\lenovo

## Sheet: 仪器信息
仪器信息
	名称			Varioskan LUX
	ESW 版本			1.00.30
	设置温度			37.00 °C
	序列号			3020-420
	仪器模块
	滤光片
		名称		F62010
		位置		1
		波长		620
		带宽		10
		定义日期和时间		2017/11/9 16:00:00
	滤光片
		名称		F66510
		位置		2
		波长		665
		带宽		10
		定义日期和时间		2017/11/9 16:00:00
		模块的名称		LAT 模块
		模块序列号		LL163103
		模块的名称		TRF 模块
		模块序列号		LT163103
		板适配器名称		96-well adapter for plate without lid
		板适配器编号		2
		孵育器		是
		气体控制		否
		顶部光学器件		是
		底部光学器件		否
		分液器 1		是
		分液器 2		是

## Sheet: 程序设置
程序设置
	测量顺序			3
	开启稳定延迟			否
	开始时检查温度[°C]			否
吸光度 1
	波长[nm]			450
	显示透射率			否
	光程校正			否
	测量时间[ms]			100

## Sheet: 运行日志
运行日志
	时间	事件	信息
	2021/3/22 15:45:25	程序 MCF-7 22号化合物.skax 已启动
	2021/3/22 15:45:25	温度	37.0°C
	2021/3/22 15:45:26	步骤 吸光度 1 已启动
	2021/3/22 15:45:34	步骤 吸光度 1 已结束
	2021/3/22 15:45:34	温度	37.0°C
	2021/3/22 15:45:42	程序 MCF-7 22号化合物.skax 已结束

## Sheet: 板布局
名称	板 1
板型模板	ANSI/SBS Standard, 96-well
	1	2	3	4	5	6	7	8	9	10	11	12
A
B
C			未知0001	未知0002	未知0003	未知0004	未知0005	未知0006	未知0007	未知0008
			组 1	组 1	组 1	组 1	组 1	组 1	组 1	组 1
			1:1	1:1	1:1	1:1	1:1	1:1	1:1	1:1
D			未知0009	未知0010	未知0011	未知0012	未知0013	未知0014	未知0015	未知0016
			组 1	组 1	组 1	组 1	组 1	组 1	组 1	组 1
			1:1	1:1	1:1	1:1	1:1	1:1	1:1	1:1
E			未知0017	未知0018	未知0019	未知0020	未知0021	未知0022	未知0023	未知0024
			组 1	组 1	组 1	组 1	组 1	组 1	组 1	组 1
			1:1	1:1	1:1	1:1	1:1	1:1	1:1	1:1
F			未知0025	未知0026	未知0027	未知0028	未知0029	未知0030	未知0031	未知0032
			组 1	组 1	组 1	组 1	组 1	组 1	组 1	组 1
			1:1	1:1	1:1	1:1	1:1	1:1	1:1	1:1
G
H
