# Supplementary material for: Discovery of a Series of Theophylline Derivatives Containing 1,2,3-Triazole for Treatment of Non-Small Cell Lung Cancer
Source: Front Pharmacol. 2021 Oct 26;12:753676. doi: 10.3389/fphar.2021.753676 (PMC8576520; doi:10.3389/fphar.2021.753676)
Supplement: Supplementary file 3 [file DataSheet1.ZIP › d╧╡┴╨╗»║╧╬∩/MCF-7 d1-d32/MCF-7 28║┼╗»║╧╬∩.xlsx]

## Sheet: 吸光度 1_01
检测结果
MCF-7 28号化合物.skax
2021/3/22 15:49:28
吸光度 1
波长: 450 nm
板 1
吸光值	1	2	3	4	5	6	7	8	9	10	11	12
A
B
C			2.6602	2.5499	2.4398	2.4648	2.1927	1.8788	1.6439	0.7807
D			2.6009	2.7563	2.8686	2.6625	2.4142	1.8576	1.1796	1.0026
E			2.1583	2.6086	2.4235	2.2854	1.8166	1.5493	1.0726	0.9338
F			1.6608	2.069	2.259	1.8742	1.9949	1.7109	1.3779	0.9125
G
H			2.6602	2.5499	2.4398	2.4648	2.1927	1.8788	1.6439	1.0026
			2.6009	2.7563	2.4235	2.6625	1.8166	1.8576	1.1796	0.9338
			2.1583	2.6086	2.259	2.2854	1.9949	1.7109	1.3779	0.9125
		C	0	1	2	8	16	32	64	128
		Mean	2.47313	2.63827	2.3741	2.4709	2.0014	1.81577	1.40047	0.949633
		SD	0.274261	0.10635	0.100012	0.188624	0.188134	0.0914337	0.232971	0.0470906
		N	3	3	3	3	3	3	3	3
		0	2.47313	0.274261	3								2.6602		2.6009		2.1583
		C	Mean	SD	N		log10C	cell viability	SD	N
		1	2.63827	0.10635	3		0	1.06677	0.0430021	3			2.5499	0.958537	2.7563	1.05975	2.6086	1.20864
		2	2.3741	0.100012	3		0.30103	0.959956	0.0404394	3			2.4398	0.917149	2.4235	0.931793	2.259	1.04666
		8	2.4709	0.188624	3		0.90309	0.999097	0.0762692	3			2.4648	0.926547	2.6625	1.02368	2.2854	1.05889
		16	2.0014	0.188134	3		1.20412	0.809257	0.0760712	3			2.1927	0.824261	1.8166	0.698451	1.9949	0.924292
		32	1.81577	0.0914337	3		1.50515	0.734197	0.0369708	3			1.8788	0.706263	1.8576	0.714214	1.7109	0.792707
		64	1.40047	0.232971	3		1.80618	0.566272	0.0942008	3			1.6439	0.617961	1.1796	0.453535	1.3779	0.638419
		128	0.949633	0.0470906	3		2.10721	0.38398	0.0190409	3			1.0026	0.376889	0.9338	0.35903	0.9125	0.422786
												IC50	87.93	62.88	97.24
												SD	17.7707

## Sheet: 结果摘要
结果汇总
常规
板	孔	组	样本	吸光度 1 (450nm)
板 1	C03	组 1	未知0001	2.6602
板 1	D03	组 1	未知0009	2.6009
板 1	E03	组 1	未知0017	2.1583
板 1	F03	组 1	未知0025	1.6608
板 1	C04	组 1	未知0002	2.5499
板 1	D04	组 1	未知0010	2.7563
板 1	E04	组 1	未知0018	2.6086
板 1	F04	组 1	未知0026	2.069
板 1	C05	组 1	未知0003	2.4398
板 1	D05	组 1	未知0011	2.8686
板 1	E05	组 1	未知0019	2.4235
板 1	F05	组 1	未知0027	2.259
板 1	C06	组 1	未知0004	2.4648
板 1	D06	组 1	未知0012	2.6625
板 1	E06	组 1	未知0020	2.2854
板 1	F06	组 1	未知0028	1.8742
板 1	C07	组 1	未知0005	2.1927
板 1	D07	组 1	未知0013	2.4142
板 1	E07	组 1	未知0021	1.8166
板 1	F07	组 1	未知0029	1.9949
板 1	C08	组 1	未知0006	1.8788
板 1	D08	组 1	未知0014	1.8576
板 1	E08	组 1	未知0022	1.5493
板 1	F08	组 1	未知0030	1.7109
板 1	C09	组 1	未知0007	1.6439
板 1	D09	组 1	未知0015	1.1796
板 1	E09	组 1	未知0023	1.0726
板 1	F09	组 1	未知0031	1.3779
板 1	C10	组 1	未知0008	0.7807
板 1	D10	组 1	未知0016	1.0026
板 1	E10	组 1	未知0024	0.9338
板 1	F10	组 1	未知0032	0.9125

## Sheet: 基本信息
基本信息
	软件版本			SkanIt Software 6.0.1 for Microplate Readers RE, ver. 6.0.1.6
	光学响应补偿			是

## Sheet: 程序信息
程序信息
	程序名称			MCF-7 28号化合物.skax
	会话注释
	软件版本			SkanIt Software for Microplate Readers RE, ver. 6.0.1.6
	执行时间			2021/3/22 15:49:28
	用户			lenovo-PC\lenovo

## Sheet: 仪器信息
仪器信息
	名称			Varioskan LUX
	ESW 版本			1.00.30
	设置温度			37.00 °C
	序列号			3020-420
	仪器模块
	滤光片
		名称		F62010
		位置		1
		波长		620
		带宽		10
		定义日期和时间		2017/11/9 16:00:00
	滤光片
		名称		F66510
		位置		2
		波长		665
		带宽		10
		定义日期和时间		2017/11/9 16:00:00
		模块的名称		LAT 模块
		模块序列号		LL163103
		模块的名称		TRF 模块
		模块序列号		LT163103
		板适配器名称		96-well adapter for plate without lid
		板适配器编号		2
		孵育器		是
		气体控制		否
		顶部光学器件		是
		底部光学器件		否
		分液器 1		是
		分液器 2		是

## Sheet: 程序设置
程序设置
	测量顺序			3
	开启稳定延迟			否
	开始时检查温度[°C]			否
吸光度 1
	波长[nm]			450
	显示透射率			否
	光程校正			否
	测量时间[ms]			100

## Sheet: 运行日志
运行日志
	时间	事件	信息
	2021/3/22 15:49:28	程序 MCF-7 28号化合物.skax 已启动
	2021/3/22 15:49:28	温度	37.0°C
	2021/3/22 15:49:28	步骤 吸光度 1 已启动
	2021/3/22 15:49:37	步骤 吸光度 1 已结束
	2021/3/22 15:49:37	温度	36.9°C
	2021/3/22 15:49:45	程序 MCF-7 28号化合物.skax 已结束

## Sheet: 板布局
名称	板 1
板型模板	ANSI/SBS Standard, 96-well
	1	2	3	4	5	6	7	8	9	10	11	12
A
B
C			未知0001	未知0002	未知0003	未知0004	未知0005	未知0006	未知0007	未知0008
			组 1	组 1	组 1	组 1	组 1	组 1	组 1	组 1
			1:1	1:1	1:1	1:1	1:1	1:1	1:1	1:1
D			未知0009	未知0010	未知0011	未知0012	未知0013	未知0014	未知0015	未知0016
			组 1	组 1	组 1	组 1	组 1	组 1	组 1	组 1
			1:1	1:1	1:1	1:1	1:1	1:1	1:1	1:1
E			未知0017	未知0018	未知0019	未知0020	未知0021	未知0022	未知0023	未知0024
			组 1	组 1	组 1	组 1	组 1	组 1	组 1	组 1
			1:1	1:1	1:1	1:1	1:1	1:1	1:1	1:1
F			未知0025	未知0026	未知0027	未知0028	未知0029	未知0030	未知0031	未知0032
			组 1	组 1	组 1	组 1	组 1	组 1	组 1	组 1
			1:1	1:1	1:1	1:1	1:1	1:1	1:1	1:1
G
H
