# Supplementary material for: Discovery of a Series of Theophylline Derivatives Containing 1,2,3-Triazole for Treatment of Non-Small Cell Lung Cancer
Source: Front Pharmacol. 2021 Oct 26;12:753676. doi: 10.3389/fphar.2021.753676 (PMC8576520; doi:10.3389/fphar.2021.753676)
Supplement: Supplementary file 3 [file DataSheet1.ZIP › d╧╡┴╨╗»║╧╬∩/MCF-7 d1-d32/MCF-7 31║┼╗»║╧╬∩.xlsx]

## Sheet: 吸光度 1_01
检测结果
MCF-7 31号化合物.skax
2021/3/22 15:51:29
吸光度 1
波长: 450 nm
板 1
吸光值	1	2	3	4	5	6	7	8	9	10	11	12
A
B
C			2.2515	2.9777	2.6056	2.3119	2.7627	2.4493	2.1718	0.8616
D			1.7783	2.8024	2.4811	2.4757	1.8193	2.0758	1.8979	1.0618
E			1.9695	2.5019	2.0856	2.5087	1.7804	1.5828	1.0455	0.7595
F			1.4283	1.6403	1.8352	1.71	1.5579	1.6081	1.009	0.7473
G
H			2.2515	2.8024	2.4811	2.3119	1.8193	2.0758	1.8979	0.8616
			1.7783	2.5019	2.0856	2.4757	1.7804	1.5828	1.0455	0.7595
			1.9695	1.6403	1.8352	2.5087	1.5579	1.6081	1.009	0.7473
		C	0	1	2	8	16	32	64	128
		Mean	1.99977	2.31487	2.13397	2.4321	1.7192	1.75557	1.31747	0.789467
		SD	0.238048	0.603204	0.325655	0.105396	0.141037	0.277619	0.503001	0.0627664
		N	3	3	3	3	3	3	3	3
		0	1.99977	0.238048	3
		C	Mean	SD	N		log10C	cell viability	SD	N
		1	2.31487	0.603204	3		0	1.15757	0.301637	3
		2	2.13397	0.325655	3		0.30103	1.06711	0.162847	3
		8	2.4321	0.105396	3		0.90309	1.21619	0.0527041	3
		16	1.7192	0.141037	3		1.20412	0.8597	0.070527	3
		32	1.75557	0.277619	3		1.50515	0.877886	0.138825	3
		64	1.31747	0.503001	3		1.80618	0.65881	0.25153	3
		128	0.789467	0.0627664	3		2.10721	0.394779	0.0313869	3

## Sheet: 结果摘要
结果汇总
常规
板	孔	组	样本	吸光度 1 (450nm)
板 1	C03	组 1	未知0001	2.2515
板 1	D03	组 1	未知0009	1.7783
板 1	E03	组 1	未知0017	1.9695
板 1	F03	组 1	未知0025	1.4283
板 1	C04	组 1	未知0002	2.9777
板 1	D04	组 1	未知0010	2.8024
板 1	E04	组 1	未知0018	2.5019
板 1	F04	组 1	未知0026	1.6403
板 1	C05	组 1	未知0003	2.6056
板 1	D05	组 1	未知0011	2.4811
板 1	E05	组 1	未知0019	2.0856
板 1	F05	组 1	未知0027	1.8352
板 1	C06	组 1	未知0004	2.3119
板 1	D06	组 1	未知0012	2.4757
板 1	E06	组 1	未知0020	2.5087
板 1	F06	组 1	未知0028	1.71
板 1	C07	组 1	未知0005	2.7627
板 1	D07	组 1	未知0013	1.8193
板 1	E07	组 1	未知0021	1.7804
板 1	F07	组 1	未知0029	1.5579
板 1	C08	组 1	未知0006	2.4493
板 1	D08	组 1	未知0014	2.0758
板 1	E08	组 1	未知0022	1.5828
板 1	F08	组 1	未知0030	1.6081
板 1	C09	组 1	未知0007	2.1718
板 1	D09	组 1	未知0015	1.8979
板 1	E09	组 1	未知0023	1.0455
板 1	F09	组 1	未知0031	1.009
板 1	C10	组 1	未知0008	0.8616
板 1	D10	组 1	未知0016	1.0618
板 1	E10	组 1	未知0024	0.7595
板 1	F10	组 1	未知0032	0.7473

## Sheet: 基本信息
基本信息
	软件版本			SkanIt Software 6.0.1 for Microplate Readers RE, ver. 6.0.1.6
	光学响应补偿			是

## Sheet: 程序信息
程序信息
	程序名称			MCF-7 31号化合物.skax
	会话注释
	软件版本			SkanIt Software for Microplate Readers RE, ver. 6.0.1.6
	执行时间			2021/3/22 15:51:29
	用户			lenovo-PC\lenovo

## Sheet: 仪器信息
仪器信息
	名称			Varioskan LUX
	ESW 版本			1.00.30
	设置温度			37.00 °C
	序列号			3020-420
	仪器模块
	滤光片
		名称		F62010
		位置		1
		波长		620
		带宽		10
		定义日期和时间		2017/11/9 16:00:00
	滤光片
		名称		F66510
		位置		2
		波长		665
		带宽		10
		定义日期和时间		2017/11/9 16:00:00
		模块的名称		LAT 模块
		模块序列号		LL163103
		模块的名称		TRF 模块
		模块序列号		LT163103
		板适配器名称		96-well adapter for plate without lid
		板适配器编号		2
		孵育器		是
		气体控制		否
		顶部光学器件		是
		底部光学器件		否
		分液器 1		是
		分液器 2		是

## Sheet: 程序设置
程序设置
	测量顺序			3
	开启稳定延迟			否
	开始时检查温度[°C]			否
吸光度 1
	波长[nm]			450
	显示透射率			否
	光程校正			否
	测量时间[ms]			100

## Sheet: 运行日志
运行日志
	时间	事件	信息
	2021/3/22 15:51:29	程序 MCF-7 31号化合物.skax 已启动
	2021/3/22 15:51:30	温度	37.0°C
	2021/3/22 15:51:30	步骤 吸光度 1 已启动
	2021/3/22 15:51:38	步骤 吸光度 1 已结束
	2021/3/22 15:51:38	温度	37.0°C
	2021/3/22 15:51:47	程序 MCF-7 31号化合物.skax 已结束

## Sheet: 板布局
名称	板 1
板型模板	ANSI/SBS Standard, 96-well
	1	2	3	4	5	6	7	8	9	10	11	12
A
B
C			未知0001	未知0002	未知0003	未知0004	未知0005	未知0006	未知0007	未知0008
			组 1	组 1	组 1	组 1	组 1	组 1	组 1	组 1
			1:1	1:1	1:1	1:1	1:1	1:1	1:1	1:1
D			未知0009	未知0010	未知0011	未知0012	未知0013	未知0014	未知0015	未知0016
			组 1	组 1	组 1	组 1	组 1	组 1	组 1	组 1
			1:1	1:1	1:1	1:1	1:1	1:1	1:1	1:1
E			未知0017	未知0018	未知0019	未知0020	未知0021	未知0022	未知0023	未知0024
			组 1	组 1	组 1	组 1	组 1	组 1	组 1	组 1
			1:1	1:1	1:1	1:1	1:1	1:1	1:1	1:1
F			未知0025	未知0026	未知0027	未知0028	未知0029	未知0030	未知0031	未知0032
			组 1	组 1	组 1	组 1	组 1	组 1	组 1	组 1
			1:1	1:1	1:1	1:1	1:1	1:1	1:1	1:1
G
H
