# Supplementary material for: Discovery of a Series of Theophylline Derivatives Containing 1,2,3-Triazole for Treatment of Non-Small Cell Lung Cancer
Source: Front Pharmacol. 2021 Oct 26;12:753676. doi: 10.3389/fphar.2021.753676 (PMC8576520; doi:10.3389/fphar.2021.753676)
Supplement: Supplementary file 3 [file DataSheet1.ZIP › d╧╡┴╨╗»║╧╬∩/MCF-7 d1-d32/MCF-7 32║┼╗»║╧╬∩.xlsx]

## Sheet: 吸光度 1_01
检测结果
MCF-7 32号化合物.skax
2021/3/22 15:52:09
吸光度 1
波长: 450 nm
板 1
吸光值	1	2	3	4	5	6	7	8	9	10	11	12
A
B
C			2.2512	2.4153	2.6152	1.6895	0.7713	0.3521	0.2294	0.2211
D			1.8041	2.9729	2.7271	2.0173	0.9567	0.4248	0.3008	0.2322
E			2.1447	2.7697	2.6719	2.3454	0.9009	0.3815	0.2334	0.2269
F			1.506	1.9329	2.0037	1.4218	0.8166	0.2923	0.2055	0.1997
G
H			2.2512	2.4153	2.6152	1.6895	0.7713	0.3521	0.2294	0.2211
			1.8041	2.7697	2.7271	2.0173	0.9009	0.3815	0.2334	0.2269
			2.1447	1.9329	2.6719	2.3454	0.8166	0.2923	0.2055	0.1997
		C	0	1	2	8	16	32	64	128
		Mean	2.06667	2.37263	2.6714	2.0174	0.8296	0.341967	0.222767	0.2159
		SD	0.233541	0.420028	0.0559517	0.32795	0.0657707	0.0454552	0.0150865	0.0143262
		N	3	3	3	3	3	3	3	3
		0	2.06667	0.233541	3								2.2512		1.8041		2.1447
		C	Mean	SD	N		log10C	cell viability	SD	N
		1	2.37263	0.420028	3		0	1.14805	0.20324	3			2.4153	1.07289	2.7697	1.53523	1.9329	0.901245
		2	2.6714	0.0559517	3		0.30103	1.29261	0.0270734	3			2.6152	1.16169	2.7271	1.51161	2.6719	1.24582
		8	2.0174	0.32795	3		0.90309	0.976161	0.158685	3			1.6895	0.750489	2.0173	1.11818	2.3454	1.09358
		16	0.8296	0.0657707	3		1.20412	0.401419	0.0318246	3			0.7713	0.342617	0.9009	0.499363	0.8166	0.380753
		32	0.341967	0.0454552	3		1.50515	0.165468	0.0219944	3			0.3521	0.156405	0.3815	0.211463	0.2923	0.136289
		64	0.222767	0.0150865	3		1.80618	0.10779	0.00729993	3			0.2294	0.101901	0.2334	0.129372	0.2055	0.0958176
		128	0.2159	0.0143262	3		2.10721	0.104468	0.00693203	3			0.2211	0.0982143	0.2269	0.125769	0.1997	0.0931133
												IC50	12.97	18.02	15.58
												SD	2.52548

## Sheet: 结果摘要
结果汇总
常规
板	孔	组	样本	吸光度 1 (450nm)
板 1	C03	组 1	未知0001	2.2512
板 1	D03	组 1	未知0009	1.8041
板 1	E03	组 1	未知0017	2.1447
板 1	F03	组 1	未知0025	1.506
板 1	C04	组 1	未知0002	2.4153
板 1	D04	组 1	未知0010	2.9729
板 1	E04	组 1	未知0018	2.7697
板 1	F04	组 1	未知0026	1.9329
板 1	C05	组 1	未知0003	2.6152
板 1	D05	组 1	未知0011	2.7271
板 1	E05	组 1	未知0019	2.6719
板 1	F05	组 1	未知0027	2.0037
板 1	C06	组 1	未知0004	1.6895
板 1	D06	组 1	未知0012	2.0173
板 1	E06	组 1	未知0020	2.3454
板 1	F06	组 1	未知0028	1.4218
板 1	C07	组 1	未知0005	0.7713
板 1	D07	组 1	未知0013	0.9567
板 1	E07	组 1	未知0021	0.9009
板 1	F07	组 1	未知0029	0.8166
板 1	C08	组 1	未知0006	0.3521
板 1	D08	组 1	未知0014	0.4248
板 1	E08	组 1	未知0022	0.3815
板 1	F08	组 1	未知0030	0.2923
板 1	C09	组 1	未知0007	0.2294
板 1	D09	组 1	未知0015	0.3008
板 1	E09	组 1	未知0023	0.2334
板 1	F09	组 1	未知0031	0.2055
板 1	C10	组 1	未知0008	0.2211
板 1	D10	组 1	未知0016	0.2322
板 1	E10	组 1	未知0024	0.2269
板 1	F10	组 1	未知0032	0.1997

## Sheet: 基本信息
基本信息
	软件版本			SkanIt Software 6.0.1 for Microplate Readers RE, ver. 6.0.1.6
	光学响应补偿			是

## Sheet: 程序信息
程序信息
	程序名称			MCF-7 32号化合物.skax
	会话注释
	软件版本			SkanIt Software for Microplate Readers RE, ver. 6.0.1.6
	执行时间			2021/3/22 15:52:09
	用户			lenovo-PC\lenovo

## Sheet: 仪器信息
仪器信息
	名称			Varioskan LUX
	ESW 版本			1.00.30
	设置温度			37.00 °C
	序列号			3020-420
	仪器模块
	滤光片
		名称		F62010
		位置		1
		波长		620
		带宽		10
		定义日期和时间		2017/11/9 16:00:00
	滤光片
		名称		F66510
		位置		2
		波长		665
		带宽		10
		定义日期和时间		2017/11/9 16:00:00
		模块的名称		LAT 模块
		模块序列号		LL163103
		模块的名称		TRF 模块
		模块序列号		LT163103
		板适配器名称		96-well adapter for plate without lid
		板适配器编号		2
		孵育器		是
		气体控制		否
		顶部光学器件		是
		底部光学器件		否
		分液器 1		是
		分液器 2		是

## Sheet: 程序设置
程序设置
	测量顺序			3
	开启稳定延迟			否
	开始时检查温度[°C]			否
吸光度 1
	波长[nm]			450
	显示透射率			否
	光程校正			否
	测量时间[ms]			100

## Sheet: 运行日志
运行日志
	时间	事件	信息
	2021/3/22 15:52:09	程序 MCF-7 32号化合物.skax 已启动
	2021/3/22 15:52:09	温度	36.9°C
	2021/3/22 15:52:09	步骤 吸光度 1 已启动
	2021/3/22 15:52:17	步骤 吸光度 1 已结束
	2021/3/22 15:52:17	温度	37.0°C
	2021/3/22 15:52:26	程序 MCF-7 32号化合物.skax 已结束

## Sheet: 板布局
名称	板 1
板型模板	ANSI/SBS Standard, 96-well
	1	2	3	4	5	6	7	8	9	10	11	12
A
B
C			未知0001	未知0002	未知0003	未知0004	未知0005	未知0006	未知0007	未知0008
			组 1	组 1	组 1	组 1	组 1	组 1	组 1	组 1
			1:1	1:1	1:1	1:1	1:1	1:1	1:1	1:1
D			未知0009	未知0010	未知0011	未知0012	未知0013	未知0014	未知0015	未知0016
			组 1	组 1	组 1	组 1	组 1	组 1	组 1	组 1
			1:1	1:1	1:1	1:1	1:1	1:1	1:1	1:1
E			未知0017	未知0018	未知0019	未知0020	未知0021	未知0022	未知0023	未知0024
			组 1	组 1	组 1	组 1	组 1	组 1	组 1	组 1
			1:1	1:1	1:1	1:1	1:1	1:1	1:1	1:1
F			未知0025	未知0026	未知0027	未知0028	未知0029	未知0030	未知0031	未知0032
			组 1	组 1	组 1	组 1	组 1	组 1	组 1	组 1
			1:1	1:1	1:1	1:1	1:1	1:1	1:1	1:1
G
H
