# Supplementary material for: Discovery of a Series of Theophylline Derivatives Containing 1,2,3-Triazole for Treatment of Non-Small Cell Lung Cancer
Source: Front Pharmacol. 2021 Oct 26;12:753676. doi: 10.3389/fphar.2021.753676 (PMC8576520; doi:10.3389/fphar.2021.753676)
Supplement: Supplementary file 3 [file DataSheet1.ZIP › d╧╡┴╨╗»║╧╬∩/MCF-7 d1-d32/MCF-7 5║┼╗»║╧╬∩.xlsx]

## Sheet: 吸光度 1_01
检测结果
MCF-7 5号化合物.skax
2021/3/20 13:26:26
吸光度 1
波长: 450 nm
板 1
吸光值	1	2	3	4	5	6	7	8	9	10	11	12
A
B
C			1.5307	1.1553	0.9244	0.7379	0.701	0.6509	0.7072	0.9294
D			1.1475	0.8289	1.0175	1.1018	0.9546	0.9103	0.836	0.8316
E			0.9417	0.949	1.1068	1.3936	1.2185	1.1142	1.0718	0.9393
F			1.0345	1.0247	1.2251	1.3463	1.3585	1.1353	1.0961	1.0255
G
H			1.1475	0.8289	1.0175	1.1018	0.9546	0.9103	0.836	0.9294
			0.9417	0.949	1.1068	1.3936	1.2185	1.1142	1.0718	0.8316
			1.0345	1.0247	1.2251	1.3463	1.3585	1.1353	1.0961	0.9393
		C	0	1	2	8	16	32	64	128
		Mean	1.04123	0.9342	1.11647	1.28057	1.1772	1.05327	1.0013	0.9001
		SD	0.103065	0.0987355	0.104137	0.156612	0.205093	0.124261	0.143669	0.0595289
		N	3	3	3	3	3	3	3	3
		0	1.04123	0.103065	3
		C	Mean	SD	N		log10C	cell viability	SD	N
		1	0.9342	0.0987355	3		0	0.897205	0.0948255	3
		2	1.11647	0.104137	3		0.30103	1.07225	0.100013	3
		8	1.28057	0.156612	3		0.90309	1.22986	0.150411	3
		16	1.1772	0.205093	3		1.20412	1.13058	0.196971	3
		32	1.05327	0.124261	3		1.50515	1.01156	0.119341	3
		64	1.0013	0.143669	3		1.80618	0.961648	0.137979	3
		128	0.9001	0.0595289	3		2.10721	0.864456	0.0571715	3

## Sheet: 结果摘要
结果汇总
常规
板	孔	组	样本	吸光度 1 (450nm)
板 1	C03	组 1	未知0001	1.5307
板 1	D03	组 1	未知0009	1.1475
板 1	E03	组 1	未知0017	0.9417
板 1	F03	组 1	未知0025	1.0345
板 1	C04	组 1	未知0002	1.1553
板 1	D04	组 1	未知0010	0.8289
板 1	E04	组 1	未知0018	0.949
板 1	F04	组 1	未知0026	1.0247
板 1	C05	组 1	未知0003	0.9244
板 1	D05	组 1	未知0011	1.0175
板 1	E05	组 1	未知0019	1.1068
板 1	F05	组 1	未知0027	1.2251
板 1	C06	组 1	未知0004	0.7379
板 1	D06	组 1	未知0012	1.1018
板 1	E06	组 1	未知0020	1.3936
板 1	F06	组 1	未知0028	1.3463
板 1	C07	组 1	未知0005	0.701
板 1	D07	组 1	未知0013	0.9546
板 1	E07	组 1	未知0021	1.2185
板 1	F07	组 1	未知0029	1.3585
板 1	C08	组 1	未知0006	0.6509
板 1	D08	组 1	未知0014	0.9103
板 1	E08	组 1	未知0022	1.1142
板 1	F08	组 1	未知0030	1.1353
板 1	C09	组 1	未知0007	0.7072
板 1	D09	组 1	未知0015	0.836
板 1	E09	组 1	未知0023	1.0718
板 1	F09	组 1	未知0031	1.0961
板 1	C10	组 1	未知0008	0.9294
板 1	D10	组 1	未知0016	0.8316
板 1	E10	组 1	未知0024	0.9393
板 1	F10	组 1	未知0032	1.0255

## Sheet: 基本信息
基本信息
	软件版本			SkanIt Software 6.0.1 for Microplate Readers RE, ver. 6.0.1.6
	光学响应补偿			是

## Sheet: 程序信息
程序信息
	程序名称			MCF-7 5号化合物.skax
	会话注释
	软件版本			SkanIt Software for Microplate Readers RE, ver. 6.0.1.6
	执行时间			2021/3/20 13:26:26
	用户			lenovo-PC\lenovo

## Sheet: 仪器信息
仪器信息
	名称			Varioskan LUX
	ESW 版本			1.00.30
	设置温度			37.00 °C
	序列号			3020-420
	仪器模块
	滤光片
		名称		F62010
		位置		1
		波长		620
		带宽		10
		定义日期和时间		2017/11/9 16:00:00
	滤光片
		名称		F66510
		位置		2
		波长		665
		带宽		10
		定义日期和时间		2017/11/9 16:00:00
		模块的名称		LAT 模块
		模块序列号		LL163103
		模块的名称		TRF 模块
		模块序列号		LT163103
		板适配器名称		96-well adapter for plate without lid
		板适配器编号		2
		孵育器		是
		气体控制		否
		顶部光学器件		是
		底部光学器件		否
		分液器 1		是
		分液器 2		是

## Sheet: 程序设置
程序设置
	测量顺序			3
	开启稳定延迟			否
	开始时检查温度[°C]			否
吸光度 1
	波长[nm]			450
	显示透射率			否
	光程校正			否
	测量时间[ms]			100

## Sheet: 运行日志
运行日志
	时间	事件	信息
	2021/3/20 13:26:26	程序 MCF-7 5号化合物.skax 已启动
	2021/3/20 13:26:26	温度	37.0°C
	2021/3/20 13:26:26	步骤 吸光度 1 已启动
	2021/3/20 13:26:35	步骤 吸光度 1 已结束
	2021/3/20 13:26:35	温度	37.0°C
	2021/3/20 13:26:43	程序 MCF-7 5号化合物.skax 已结束

## Sheet: 板布局
名称	板 1
板型模板	ANSI/SBS Standard, 96-well
	1	2	3	4	5	6	7	8	9	10	11	12
A
B
C			未知0001	未知0002	未知0003	未知0004	未知0005	未知0006	未知0007	未知0008
			组 1	组 1	组 1	组 1	组 1	组 1	组 1	组 1
			1:1	1:1	1:1	1:1	1:1	1:1	1:1	1:1
D			未知0009	未知0010	未知0011	未知0012	未知0013	未知0014	未知0015	未知0016
			组 1	组 1	组 1	组 1	组 1	组 1	组 1	组 1
			1:1	1:1	1:1	1:1	1:1	1:1	1:1	1:1
E			未知0017	未知0018	未知0019	未知0020	未知0021	未知0022	未知0023	未知0024
			组 1	组 1	组 1	组 1	组 1	组 1	组 1	组 1
			1:1	1:1	1:1	1:1	1:1	1:1	1:1	1:1
F			未知0025	未知0026	未知0027	未知0028	未知0029	未知0030	未知0031	未知0032
			组 1	组 1	组 1	组 1	组 1	组 1	组 1	组 1
			1:1	1:1	1:1	1:1	1:1	1:1	1:1	1:1
G
H
