# Supplementary material for: Discovery of a Series of Theophylline Derivatives Containing 1,2,3-Triazole for Treatment of Non-Small Cell Lung Cancer
Source: Front Pharmacol. 2021 Oct 26;12:753676. doi: 10.3389/fphar.2021.753676 (PMC8576520; doi:10.3389/fphar.2021.753676)
Supplement: Supplementary file 3 [file DataSheet1.ZIP › d╧╡┴╨╗»║╧╬∩/MCF-7 d1-d32/MCF-7 6║┼╗»║╧╬∩.xlsx]

## Sheet: 吸光度 1_01
检测结果
MCF-7 6号化合物.skax
2021/3/20 13:27:04
吸光度 1
波长: 450 nm
板 1
吸光值	1	2	3	4	5	6	7	8	9	10	11	12
A
B
C			1.6598	1.5685	1.5358	1.6063	1.6448	0.6131	0.3357	0.3368
D			1.4686	1.1363	1.4437	1.479	1.4666	0.8464	0.493	0.3892
E			1.3413	1.3554	1.6678	2.0912	1.1439	0.8173	0.3846	0.3527
F			1.3351	1.108	1.6033	1.7832	1.6692	0.8682	0.4015	0.3306
G
H			1.4686	1.1363	1.5358	1.6063	1.6448	0.8464	0.3357	0.3368
			1.3413	1.3554	1.4437	1.479	1.4666	0.8173	0.3846	0.3527
			1.3351	1.108	1.6033	1.7832	1.1439	0.8682	0.4015	0.3306
		C	0	1	2	8	16	32	64	128
		Mean	1.38167	1.1999	1.5276	1.62283	1.41843	0.843967	0.373933	0.340033
		SD	0.0753503	0.135408	0.0801154	0.152772	0.2539	0.0255371	0.0341723	0.0113993
		N	3	3	3	3	3	3	3	3
		0	1.38167	0.0753503	3									1.4686		1.3413		1.3351
		C	Mean	SD	N		log10C	cell viability	SD	N
		1	1.1999	0.135408	3		0	0.868444	0.0980036	3				1.1363	0.77373	1.3554	1.01051	1.108	0.8299
		2	1.5276	0.0801154	3		0.30103	1.10562	0.0579846	3				1.5358	1.04576	1.4437	1.07634	1.6033	1.20088
		8	1.62283	0.152772	3		0.90309	1.17455	0.110571	3				1.6063	1.09376	1.479	1.10266	1.7832	1.33563
		16	1.41843	0.2539	3		1.20412	1.02661	0.183764	3				1.6448	1.11998	1.4666	1.09342	1.1439	0.85679
		32	0.843967	0.0255371	3		1.50515	0.610832	0.0184828	3				0.8464	0.576331	0.8173	0.609334	0.8682	0.650288
		64	0.373933	0.0341723	3		1.80618	0.270639	0.0247326	3				0.3357	0.228585	0.3846	0.286737	0.4015	0.300727
		128	0.340033	0.0113993	3		2.10721	0.246104	0.00825038	3				0.3368	0.229334	0.3527	0.262954	0.3306	0.247622
													IC50	41.63	47.19	47.25
													SD	3.22753

## Sheet: 结果摘要
结果汇总
常规
板	孔	组	样本	吸光度 1 (450nm)
板 1	C03	组 1	未知0001	1.6598
板 1	D03	组 1	未知0009	1.4686
板 1	E03	组 1	未知0017	1.3413
板 1	F03	组 1	未知0025	1.3351
板 1	C04	组 1	未知0002	1.5685
板 1	D04	组 1	未知0010	1.1363
板 1	E04	组 1	未知0018	1.3554
板 1	F04	组 1	未知0026	1.108
板 1	C05	组 1	未知0003	1.5358
板 1	D05	组 1	未知0011	1.4437
板 1	E05	组 1	未知0019	1.6678
板 1	F05	组 1	未知0027	1.6033
板 1	C06	组 1	未知0004	1.6063
板 1	D06	组 1	未知0012	1.479
板 1	E06	组 1	未知0020	2.0912
板 1	F06	组 1	未知0028	1.7832
板 1	C07	组 1	未知0005	1.6448
板 1	D07	组 1	未知0013	1.4666
板 1	E07	组 1	未知0021	1.1439
板 1	F07	组 1	未知0029	1.6692
板 1	C08	组 1	未知0006	0.6131
板 1	D08	组 1	未知0014	0.8464
板 1	E08	组 1	未知0022	0.8173
板 1	F08	组 1	未知0030	0.8682
板 1	C09	组 1	未知0007	0.3357
板 1	D09	组 1	未知0015	0.493
板 1	E09	组 1	未知0023	0.3846
板 1	F09	组 1	未知0031	0.4015
板 1	C10	组 1	未知0008	0.3368
板 1	D10	组 1	未知0016	0.3892
板 1	E10	组 1	未知0024	0.3527
板 1	F10	组 1	未知0032	0.3306

## Sheet: 基本信息
基本信息
	软件版本			SkanIt Software 6.0.1 for Microplate Readers RE, ver. 6.0.1.6
	光学响应补偿			是

## Sheet: 程序信息
程序信息
	程序名称			MCF-7 6号化合物.skax
	会话注释
	软件版本			SkanIt Software for Microplate Readers RE, ver. 6.0.1.6
	执行时间			2021/3/20 13:27:04
	用户			lenovo-PC\lenovo

## Sheet: 仪器信息
仪器信息
	名称			Varioskan LUX
	ESW 版本			1.00.30
	设置温度			37.00 °C
	序列号			3020-420
	仪器模块
	滤光片
		名称		F62010
		位置		1
		波长		620
		带宽		10
		定义日期和时间		2017/11/9 16:00:00
	滤光片
		名称		F66510
		位置		2
		波长		665
		带宽		10
		定义日期和时间		2017/11/9 16:00:00
		模块的名称		LAT 模块
		模块序列号		LL163103
		模块的名称		TRF 模块
		模块序列号		LT163103
		板适配器名称		96-well adapter for plate without lid
		板适配器编号		2
		孵育器		是
		气体控制		否
		顶部光学器件		是
		底部光学器件		否
		分液器 1		是
		分液器 2		是

## Sheet: 程序设置
程序设置
	测量顺序			3
	开启稳定延迟			否
	开始时检查温度[°C]			否
吸光度 1
	波长[nm]			450
	显示透射率			否
	光程校正			否
	测量时间[ms]			100

## Sheet: 运行日志
运行日志
	时间	事件	信息
	2021/3/20 13:27:04	程序 MCF-7 6号化合物.skax 已启动
	2021/3/20 13:27:05	温度	37.0°C
	2021/3/20 13:27:05	步骤 吸光度 1 已启动
	2021/3/20 13:27:13	步骤 吸光度 1 已结束
	2021/3/20 13:27:13	温度	37.0°C
	2021/3/20 13:27:21	程序 MCF-7 6号化合物.skax 已结束

## Sheet: 板布局
名称	板 1
板型模板	ANSI/SBS Standard, 96-well
	1	2	3	4	5	6	7	8	9	10	11	12
A
B
C			未知0001	未知0002	未知0003	未知0004	未知0005	未知0006	未知0007	未知0008
			组 1	组 1	组 1	组 1	组 1	组 1	组 1	组 1
			1:1	1:1	1:1	1:1	1:1	1:1	1:1	1:1
D			未知0009	未知0010	未知0011	未知0012	未知0013	未知0014	未知0015	未知0016
			组 1	组 1	组 1	组 1	组 1	组 1	组 1	组 1
			1:1	1:1	1:1	1:1	1:1	1:1	1:1	1:1
E			未知0017	未知0018	未知0019	未知0020	未知0021	未知0022	未知0023	未知0024
			组 1	组 1	组 1	组 1	组 1	组 1	组 1	组 1
			1:1	1:1	1:1	1:1	1:1	1:1	1:1	1:1
F			未知0025	未知0026	未知0027	未知0028	未知0029	未知0030	未知0031	未知0032
			组 1	组 1	组 1	组 1	组 1	组 1	组 1	组 1
			1:1	1:1	1:1	1:1	1:1	1:1	1:1	1:1
G
H
