# Supplementary material for: Discovery of a Series of Theophylline Derivatives Containing 1,2,3-Triazole for Treatment of Non-Small Cell Lung Cancer
Source: Front Pharmacol. 2021 Oct 26;12:753676. doi: 10.3389/fphar.2021.753676 (PMC8576520; doi:10.3389/fphar.2021.753676)
Supplement: Supplementary file 3 [file DataSheet1.ZIP › d╧╡┴╨╗»║╧╬∩/MCF-7 d1-d32/MCF-7 7║┼╗»║╧╬∩.xlsx]

## Sheet: 吸光度 1_01
检测结果
MCF-7 7号化合物.skax
2021/3/20 13:27:43
吸光度 1
波长: 450 nm
板 1
吸光值	1	2	3	4	5	6	7	8	9	10	11	12
A
B
C			1.9439	1.3142	1.1642	0.9685	1.0561	0.8603	0.5116	0.2949
D			1.1194	1.0722	1.3937	1.4142	1.4395	1.3818	0.7087	0.3198
E			1.095	1.4126	1.4931	2.0126	1.4067	1.374	0.6421	0.3546
F			0.7696	1.1353	1.6884	1.8189	1.7848	1.7703	0.7854	0.3294
G
H			1.1194	1.3142	1.1642	0.9685	1.0561	1.3818	0.7087	0.3198
			1.095	1.0722	1.3937	1.4142	1.4395	1.374	0.6421	0.3546
			0.7696	1.1353	1.4931	1.8189	1.4067	1.7703	0.7854	0.3294
		C	0	1	2	8	16	32	64	128
		Mean	0.994667	1.1739	1.35033	1.40053	1.30077	1.5087	0.712067	0.3346
		SD	0.195295	0.125533	0.168684	0.425365	0.212521	0.226586	0.0717093	0.0179733
		N	3	3	3	3	3	3	3	3
		0	0.994667	0.195295	3
		C	Mean	SD	N		log10C	cell viability	SD	N
		1	1.1739	0.125533	3		0	1.18019	0.126206	3
		2	1.35033	0.168684	3		0.30103	1.35757	0.169589	3
		8	1.40053	0.425365	3		0.90309	1.40804	0.427645	3
		16	1.30077	0.212521	3		1.20412	1.30774	0.213661	3
		32	1.5087	0.226586	3		1.50515	1.51679	0.227801	3
		64	0.712067	0.0717093	3		1.80618	0.715885	0.0720938	3
		128	0.3346	0.0179733	3		2.10721	0.336394	0.0180697	3

## Sheet: 结果摘要
结果汇总
常规
板	孔	组	样本	吸光度 1 (450nm)
板 1	C03	组 1	未知0001	1.9439
板 1	D03	组 1	未知0009	1.1194
板 1	E03	组 1	未知0017	1.095
板 1	F03	组 1	未知0025	0.7696
板 1	C04	组 1	未知0002	1.3142
板 1	D04	组 1	未知0010	1.0722
板 1	E04	组 1	未知0018	1.4126
板 1	F04	组 1	未知0026	1.1353
板 1	C05	组 1	未知0003	1.1642
板 1	D05	组 1	未知0011	1.3937
板 1	E05	组 1	未知0019	1.4931
板 1	F05	组 1	未知0027	1.6884
板 1	C06	组 1	未知0004	0.9685
板 1	D06	组 1	未知0012	1.4142
板 1	E06	组 1	未知0020	2.0126
板 1	F06	组 1	未知0028	1.8189
板 1	C07	组 1	未知0005	1.0561
板 1	D07	组 1	未知0013	1.4395
板 1	E07	组 1	未知0021	1.4067
板 1	F07	组 1	未知0029	1.7848
板 1	C08	组 1	未知0006	0.8603
板 1	D08	组 1	未知0014	1.3818
板 1	E08	组 1	未知0022	1.374
板 1	F08	组 1	未知0030	1.7703
板 1	C09	组 1	未知0007	0.5116
板 1	D09	组 1	未知0015	0.7087
板 1	E09	组 1	未知0023	0.6421
板 1	F09	组 1	未知0031	0.7854
板 1	C10	组 1	未知0008	0.2949
板 1	D10	组 1	未知0016	0.3198
板 1	E10	组 1	未知0024	0.3546
板 1	F10	组 1	未知0032	0.3294

## Sheet: 基本信息
基本信息
	软件版本			SkanIt Software 6.0.1 for Microplate Readers RE, ver. 6.0.1.6
	光学响应补偿			是

## Sheet: 程序信息
程序信息
	程序名称			MCF-7 7号化合物.skax
	会话注释
	软件版本			SkanIt Software for Microplate Readers RE, ver. 6.0.1.6
	执行时间			2021/3/20 13:27:43
	用户			lenovo-PC\lenovo

## Sheet: 仪器信息
仪器信息
	名称			Varioskan LUX
	ESW 版本			1.00.30
	设置温度			37.00 °C
	序列号			3020-420
	仪器模块
	滤光片
		名称		F62010
		位置		1
		波长		620
		带宽		10
		定义日期和时间		2017/11/9 16:00:00
	滤光片
		名称		F66510
		位置		2
		波长		665
		带宽		10
		定义日期和时间		2017/11/9 16:00:00
		模块的名称		LAT 模块
		模块序列号		LL163103
		模块的名称		TRF 模块
		模块序列号		LT163103
		板适配器名称		96-well adapter for plate without lid
		板适配器编号		2
		孵育器		是
		气体控制		否
		顶部光学器件		是
		底部光学器件		否
		分液器 1		是
		分液器 2		是

## Sheet: 程序设置
程序设置
	测量顺序			3
	开启稳定延迟			否
	开始时检查温度[°C]			否
吸光度 1
	波长[nm]			450
	显示透射率			否
	光程校正			否
	测量时间[ms]			100

## Sheet: 运行日志
运行日志
	时间	事件	信息
	2021/3/20 13:27:43	程序 MCF-7 7号化合物.skax 已启动
	2021/3/20 13:27:43	温度	37.0°C
	2021/3/20 13:27:43	步骤 吸光度 1 已启动
	2021/3/20 13:27:52	步骤 吸光度 1 已结束
	2021/3/20 13:27:52	温度	37.0°C
	2021/3/20 13:28:00	程序 MCF-7 7号化合物.skax 已结束

## Sheet: 板布局
名称	板 1
板型模板	ANSI/SBS Standard, 96-well
	1	2	3	4	5	6	7	8	9	10	11	12
A
B
C			未知0001	未知0002	未知0003	未知0004	未知0005	未知0006	未知0007	未知0008
			组 1	组 1	组 1	组 1	组 1	组 1	组 1	组 1
			1:1	1:1	1:1	1:1	1:1	1:1	1:1	1:1
D			未知0009	未知0010	未知0011	未知0012	未知0013	未知0014	未知0015	未知0016
			组 1	组 1	组 1	组 1	组 1	组 1	组 1	组 1
			1:1	1:1	1:1	1:1	1:1	1:1	1:1	1:1
E			未知0017	未知0018	未知0019	未知0020	未知0021	未知0022	未知0023	未知0024
			组 1	组 1	组 1	组 1	组 1	组 1	组 1	组 1
			1:1	1:1	1:1	1:1	1:1	1:1	1:1	1:1
F			未知0025	未知0026	未知0027	未知0028	未知0029	未知0030	未知0031	未知0032
			组 1	组 1	组 1	组 1	组 1	组 1	组 1	组 1
			1:1	1:1	1:1	1:1	1:1	1:1	1:1	1:1
G
H
