# Supplementary material for: Discovery of a Series of Theophylline Derivatives Containing 1,2,3-Triazole for Treatment of Non-Small Cell Lung Cancer
Source: Front Pharmacol. 2021 Oct 26;12:753676. doi: 10.3389/fphar.2021.753676 (PMC8576520; doi:10.3389/fphar.2021.753676)
Supplement: Supplementary file 3 [file DataSheet1.ZIP › d╧╡┴╨╗»║╧╬∩/MCF-7 d1-d32/MCF-7 9║┼╗»║╧╬∩.xlsx]

## Sheet: 吸光度 1_01
检测结果
MCF-7 9号化合物.skax
2021/3/20 13:29:16
吸光度 1
波长: 450 nm
板 1
吸光值	1	2	3	4	5	6	7	8	9	10	11	12
A
B
C			1.9176	1.7656	1.4668	1.1733	0.9201	0.5567	0.6183	0.6609
D			1.1271	1.0274	1.1525	1.1652	0.9811	0.7249	0.6374	0.6827
E			1.1586	1.0703	1.2639	1.4182	0.88	0.6526	0.5555	0.731
F			0.9335	1.3101	1.6398	1.1182	0.7725	0.6564	0.584	0.478
G
H			1.1271	1.0274	1.4668	1.1733	0.9201	0.7249	0.6183	0.6609
			1.1586	1.0703	1.1525	1.1652	0.9811	0.6526	0.5555	0.6827
			0.9335	1.3101	1.2639	1.1182	0.88	0.6564	0.584	0.478
		C	0	1	2	8	16	32	64	128
		Mean	1.07307	1.13593	1.2944	1.15223	0.927067	0.677967	0.585933	0.6072
		SD	0.12189	0.15235	0.159354	0.0297507	0.0509088	0.0406898	0.0314446	0.11242
		N	3	3	3	3	3	3	3	3
		0	1.07307	0.12189	3
		C	Mean	SD	N		log10C	cell viability	SD	N
		1	1.13593	0.15235	3		0	1.05859	0.141977	3
		2	1.2944	0.159354	3		0.30103	1.20626	0.148504	3
		8	1.15223	0.0297507	3		0.90309	1.07378	0.0277249	3
		16	0.927067	0.0509088	3		1.20412	0.863941	0.0474423	3
		32	0.677967	0.0406898	3		1.50515	0.631803	0.0379192	3
		64	0.585933	0.0314446	3		1.80618	0.546036	0.0293035	3
		128	0.6072	0.11242	3		2.10721	0.565855	0.104765	3

## Sheet: 结果摘要
结果汇总
常规
板	孔	组	样本	吸光度 1 (450nm)
板 1	C03	组 1	未知0001	1.9176
板 1	D03	组 1	未知0009	1.1271
板 1	E03	组 1	未知0017	1.1586
板 1	F03	组 1	未知0025	0.9335
板 1	C04	组 1	未知0002	1.7656
板 1	D04	组 1	未知0010	1.0274
板 1	E04	组 1	未知0018	1.0703
板 1	F04	组 1	未知0026	1.3101
板 1	C05	组 1	未知0003	1.4668
板 1	D05	组 1	未知0011	1.1525
板 1	E05	组 1	未知0019	1.2639
板 1	F05	组 1	未知0027	1.6398
板 1	C06	组 1	未知0004	1.1733
板 1	D06	组 1	未知0012	1.1652
板 1	E06	组 1	未知0020	1.4182
板 1	F06	组 1	未知0028	1.1182
板 1	C07	组 1	未知0005	0.9201
板 1	D07	组 1	未知0013	0.9811
板 1	E07	组 1	未知0021	0.88
板 1	F07	组 1	未知0029	0.7725
板 1	C08	组 1	未知0006	0.5567
板 1	D08	组 1	未知0014	0.7249
板 1	E08	组 1	未知0022	0.6526
板 1	F08	组 1	未知0030	0.6564
板 1	C09	组 1	未知0007	0.6183
板 1	D09	组 1	未知0015	0.6374
板 1	E09	组 1	未知0023	0.5555
板 1	F09	组 1	未知0031	0.584
板 1	C10	组 1	未知0008	0.6609
板 1	D10	组 1	未知0016	0.6827
板 1	E10	组 1	未知0024	0.731
板 1	F10	组 1	未知0032	0.478

## Sheet: 基本信息
基本信息
	软件版本			SkanIt Software 6.0.1 for Microplate Readers RE, ver. 6.0.1.6
	光学响应补偿			是

## Sheet: 程序信息
程序信息
	程序名称			MCF-7 9号化合物.skax
	会话注释
	软件版本			SkanIt Software for Microplate Readers RE, ver. 6.0.1.6
	执行时间			2021/3/20 13:29:16
	用户			lenovo-PC\lenovo

## Sheet: 仪器信息
仪器信息
	名称			Varioskan LUX
	ESW 版本			1.00.30
	设置温度			37.00 °C
	序列号			3020-420
	仪器模块
	滤光片
		名称		F62010
		位置		1
		波长		620
		带宽		10
		定义日期和时间		2017/11/9 16:00:00
	滤光片
		名称		F66510
		位置		2
		波长		665
		带宽		10
		定义日期和时间		2017/11/9 16:00:00
		模块的名称		LAT 模块
		模块序列号		LL163103
		模块的名称		TRF 模块
		模块序列号		LT163103
		板适配器名称		96-well adapter for plate without lid
		板适配器编号		2
		孵育器		是
		气体控制		否
		顶部光学器件		是
		底部光学器件		否
		分液器 1		是
		分液器 2		是

## Sheet: 程序设置
程序设置
	测量顺序			3
	开启稳定延迟			否
	开始时检查温度[°C]			否
吸光度 1
	波长[nm]			450
	显示透射率			否
	光程校正			否
	测量时间[ms]			100

## Sheet: 运行日志
运行日志
	时间	事件	信息
	2021/3/20 13:29:16	程序 MCF-7 9号化合物.skax 已启动
	2021/3/20 13:29:16	温度	37.0°C
	2021/3/20 13:29:16	步骤 吸光度 1 已启动
	2021/3/20 13:29:22	温度	37.0°C
	2021/3/20 13:29:25	步骤 吸光度 1 已结束
	2021/3/20 13:29:25	温度	37.0°C
	2021/3/20 13:29:33	程序 MCF-7 9号化合物.skax 已结束

## Sheet: 板布局
名称	板 1
板型模板	ANSI/SBS Standard, 96-well
	1	2	3	4	5	6	7	8	9	10	11	12
A
B
C			未知0001	未知0002	未知0003	未知0004	未知0005	未知0006	未知0007	未知0008
			组 1	组 1	组 1	组 1	组 1	组 1	组 1	组 1
			1:1	1:1	1:1	1:1	1:1	1:1	1:1	1:1
D			未知0009	未知0010	未知0011	未知0012	未知0013	未知0014	未知0015	未知0016
			组 1	组 1	组 1	组 1	组 1	组 1	组 1	组 1
			1:1	1:1	1:1	1:1	1:1	1:1	1:1	1:1
E			未知0017	未知0018	未知0019	未知0020	未知0021	未知0022	未知0023	未知0024
			组 1	组 1	组 1	组 1	组 1	组 1	组 1	组 1
			1:1	1:1	1:1	1:1	1:1	1:1	1:1	1:1
F			未知0025	未知0026	未知0027	未知0028	未知0029	未知0030	未知0031	未知0032
			组 1	组 1	组 1	组 1	组 1	组 1	组 1	组 1
			1:1	1:1	1:1	1:1	1:1	1:1	1:1	1:1
G
H
