# Supplementary material for: Discovery of a Series of Theophylline Derivatives Containing 1,2,3-Triazole for Treatment of Non-Small Cell Lung Cancer
Source: Front Pharmacol. 2021 Oct 26;12:753676. doi: 10.3389/fphar.2021.753676 (PMC8576520; doi:10.3389/fphar.2021.753676)
Supplement: Supplementary file 3 [file DataSheet1.ZIP › d╧╡┴╨╗»║╧╬∩/d17/A2780.xlsx]

## Sheet: 吸光度 1_01
检测结果
A2780.skax
2021/4/2 12:43:29
吸光度 1
波长: 450 nm
板 1
吸光值	1	2	3	4	5	6	7	8	9	10	11	12
A
B
C			1.7224	1.654	1.5983	1.2479	0.8474	0.7155	0.6842	0.6868
D			1.7376	1.8245	2.0242	1.5434	1.04	0.942	0.7082	0.6931
E			1.8569	1.8936	1.7687	1.4465	0.9298	0.9814	0.7306	0.6594
F			1.9473	1.9331	1.8442	1.4544	1.0412	0.9146	0.7492	0.6797
G
H			1.7376	1.8245	1.5983	1.5434	1.04	0.942	0.6842	0.6868
			1.8569	1.8936	1.7687	1.4465	0.9298	0.9814	0.7082	0.6594
			1.9473	1.9331	1.8442	1.4544	1.0412	0.9146	0.7306	0.6797
		C	0	1	2	8	16	32	64	128
		Mean	1.84727	1.88373	1.73707	1.48143	1.00367	0.946	0.707667	0.6753
		SD	0.105181	0.0549682	0.125965	0.0538099	0.0639732	0.0335792	0.0232046	0.0142201
		N	3	3	3	3	3	3	3	3
		0	1.84727	0.105181	3								1.7376		1.8569		1.9473
		C	Mean	SD	N		log10C	cell viability	SD	N
		1	1.88373	0.0549682	3		0	1.01974	0.0297565	3			1.8245	1.05001	1.8936	1.01976	1.9331	0.992708
		2	1.73707	0.125965	3		0.30103	0.940344	0.06819	3			1.5983	0.919832	1.7687	0.952501	1.8442	0.947055
		8	1.48143	0.0538099	3		0.90309	0.80196	0.0291295	3			1.5434	0.888237	1.4465	0.778986	1.4544	0.74688
		16	1.00367	0.0639732	3		1.20412	0.543325	0.0346313	3			1.04	0.598527	0.9298	0.500727	1.0412	0.534689
		32	0.946	0.0335792	3		1.50515	0.512108	0.0181778	3			0.942	0.542127	0.9814	0.528515	0.9146	0.469676
		64	0.707667	0.0232046	3		1.80618	0.383089	0.0125616	3			0.6842	0.393762	0.7082	0.381388	0.7306	0.375186
		128	0.6753	0.0142201	3		2.10721	0.365567	0.00769789	3			0.6868	0.395258	0.6594	0.355108	0.6797	0.349047
												IC50	45.68	35.46	32.38
												SD	6.9621

## Sheet: 结果摘要
结果汇总
常规
板	孔	组	样本	吸光度 1 (450nm)
板 1	C03	组 1	未知0001	1.7224
板 1	D03	组 1	未知0009	1.7376
板 1	E03	组 1	未知0017	1.8569
板 1	F03	组 1	未知0025	1.9473
板 1	C04	组 1	未知0002	1.654
板 1	D04	组 1	未知0010	1.8245
板 1	E04	组 1	未知0018	1.8936
板 1	F04	组 1	未知0026	1.9331
板 1	C05	组 1	未知0003	1.5983
板 1	D05	组 1	未知0011	2.0242
板 1	E05	组 1	未知0019	1.7687
板 1	F05	组 1	未知0027	1.8442
板 1	C06	组 1	未知0004	1.2479
板 1	D06	组 1	未知0012	1.5434
板 1	E06	组 1	未知0020	1.4465
板 1	F06	组 1	未知0028	1.4544
板 1	C07	组 1	未知0005	0.8474
板 1	D07	组 1	未知0013	1.04
板 1	E07	组 1	未知0021	0.9298
板 1	F07	组 1	未知0029	1.0412
板 1	C08	组 1	未知0006	0.7155
板 1	D08	组 1	未知0014	0.942
板 1	E08	组 1	未知0022	0.9814
板 1	F08	组 1	未知0030	0.9146
板 1	C09	组 1	未知0007	0.6842
板 1	D09	组 1	未知0015	0.7082
板 1	E09	组 1	未知0023	0.7306
板 1	F09	组 1	未知0031	0.7492
板 1	C10	组 1	未知0008	0.6868
板 1	D10	组 1	未知0016	0.6931
板 1	E10	组 1	未知0024	0.6594
板 1	F10	组 1	未知0032	0.6797

## Sheet: 基本信息
基本信息
	软件版本			SkanIt Software 6.0.1 for Microplate Readers RE, ver. 6.0.1.6
	光学响应补偿			是

## Sheet: 程序信息
程序信息
	程序名称			A2780.skax
	会话注释
	软件版本			SkanIt Software for Microplate Readers RE, ver. 6.0.1.6
	执行时间			2021/4/2 12:43:29
	用户			lenovo-PC\lenovo

## Sheet: 仪器信息
仪器信息
	名称			Varioskan LUX
	ESW 版本			1.00.30
	序列号			3020-420
	仪器模块
	滤光片
		名称		F62010
		位置		1
		波长		620
		带宽		10
		定义日期和时间		2017/11/9 16:00:00
	滤光片
		名称		F66510
		位置		2
		波长		665
		带宽		10
		定义日期和时间		2017/11/9 16:00:00
		模块的名称		LAT 模块
		模块序列号		LL163103
		模块的名称		TRF 模块
		模块序列号		LT163103
		板适配器名称		96-well adapter for plate without lid
		板适配器编号		2
		孵育器		是
		气体控制		否
		顶部光学器件		是
		底部光学器件		否
		分液器 1		是
		分液器 2		是

## Sheet: 程序设置
程序设置
	测量顺序			3
	开启稳定延迟			否
	开始时检查温度[°C]			否
吸光度 1
	波长[nm]			450
	显示透射率			否
	光程校正			否
	测量时间[ms]			100

## Sheet: 运行日志
运行日志
	时间	事件	信息
	2021/4/2 12:43:29	程序 A2780.skax 已启动
	2021/4/2 12:43:29	温度	23.0°C
	2021/4/2 12:43:30	步骤 吸光度 1 已启动
	2021/4/2 12:43:38	步骤 吸光度 1 已结束
	2021/4/2 12:43:38	温度	23.0°C
	2021/4/2 12:43:46	程序 A2780.skax 已结束

## Sheet: 板布局
名称	板 1
板型模板	ANSI/SBS Standard, 96-well
	1	2	3	4	5	6	7	8	9	10	11	12
A
B
C			未知0001	未知0002	未知0003	未知0004	未知0005	未知0006	未知0007	未知0008
			组 1	组 1	组 1	组 1	组 1	组 1	组 1	组 1
			1:1	1:1	1:1	1:1	1:1	1:1	1:1	1:1
D			未知0009	未知0010	未知0011	未知0012	未知0013	未知0014	未知0015	未知0016
			组 1	组 1	组 1	组 1	组 1	组 1	组 1	组 1
			1:1	1:1	1:1	1:1	1:1	1:1	1:1	1:1
E			未知0017	未知0018	未知0019	未知0020	未知0021	未知0022	未知0023	未知0024
			组 1	组 1	组 1	组 1	组 1	组 1	组 1	组 1
			1:1	1:1	1:1	1:1	1:1	1:1	1:1	1:1
F			未知0025	未知0026	未知0027	未知0028	未知0029	未知0030	未知0031	未知0032
			组 1	组 1	组 1	组 1	组 1	组 1	组 1	组 1
			1:1	1:1	1:1	1:1	1:1	1:1	1:1	1:1
G
H
