# Supplementary material for: Discovery of a Series of Theophylline Derivatives Containing 1,2,3-Triazole for Treatment of Non-Small Cell Lung Cancer
Source: Front Pharmacol. 2021 Oct 26;12:753676. doi: 10.3389/fphar.2021.753676 (PMC8576520; doi:10.3389/fphar.2021.753676)
Supplement: Supplementary file 3 [file DataSheet1.ZIP › d╧╡┴╨╗»║╧╬∩/d17/H460.xlsx]

## Sheet: 吸光度 1_01
检测结果
H460.skax
2021/4/8 11:14:32
吸光度 1
波长: 450 nm
板 1
吸光值	1	2	3	4	5	6	7	8	9	10	11	12
A
B
C			2.5127	2.1602	3.0126	0.5423	0.2069	0.2039	0.1724	0.1913
D			2.2054	2.2006	2.5093	0.6814	0.3444	0.3481	0.2357	0.206
E			2.1603	2.6283	2.8684	0.7274	0.3918	0.3374	0.2695	0.2374
F			2.7216	2.8604	2.4826	0.439	0.3051	0.2804	0.23	0.2586
G
H			2.5127	2.1602	2.5093	0.5423	0.2069	0.2039	0.1724	0.1913
			2.2054	2.2006	2.8684	0.6814	0.3444	0.3481	0.2357	0.206
			2.7216	2.6283	2.4826	0.439	0.3051	0.2804	0.23	0.2374
		C	0	1	2	8	16	32	64	128
		Mean	2.4799	2.3297	2.6201	0.554233	0.285467	0.277467	0.2127	0.211567
		SD	0.259658	0.259383	0.215448	0.12164	0.0708213	0.0721447	0.035017	0.0235487
		N	3	3	3	3	3	3	3	3
		0	2.4799	0.259658	3
		C	Mean	SD	N		log10C	cell viability	SD	N
		1	2.3297	0.259383	3		0	0.939433	0.104594	3
		2	2.6201	0.215448	3		0.30103	1.05653	0.0868777	3
		8	0.554233	0.12164	3		0.90309	0.22349	0.0490503	3
		16	0.285467	0.0708213	3		1.20412	0.115112	0.0285581	3
		32	0.277467	0.0721447	3		1.50515	0.111886	0.0290918	3
		64	0.2127	0.035017	3		1.80618	0.0857696	0.0141203	3
		128	0.211567	0.0235487	3		2.10721	0.0853126	0.00949584	3

## Sheet: 结果摘要
结果汇总
常规
板	孔	组	样本	吸光度 1 (450nm)
板 1	C03	组 1	未知0001	2.5127
板 1	D03	组 1	未知0009	2.2054
板 1	E03	组 1	未知0017	2.1603
板 1	F03	组 1	未知0025	2.7216
板 1	C04	组 1	未知0002	2.1602
板 1	D04	组 1	未知0010	2.2006
板 1	E04	组 1	未知0018	2.6283
板 1	F04	组 1	未知0026	2.8604
板 1	C05	组 1	未知0003	3.0126
板 1	D05	组 1	未知0011	2.5093
板 1	E05	组 1	未知0019	2.8684
板 1	F05	组 1	未知0027	2.4826
板 1	C06	组 1	未知0004	0.5423
板 1	D06	组 1	未知0012	0.6814
板 1	E06	组 1	未知0020	0.7274
板 1	F06	组 1	未知0028	0.439
板 1	C07	组 1	未知0005	0.2069
板 1	D07	组 1	未知0013	0.3444
板 1	E07	组 1	未知0021	0.3918
板 1	F07	组 1	未知0029	0.3051
板 1	C08	组 1	未知0006	0.2039
板 1	D08	组 1	未知0014	0.3481
板 1	E08	组 1	未知0022	0.3374
板 1	F08	组 1	未知0030	0.2804
板 1	C09	组 1	未知0007	0.1724
板 1	D09	组 1	未知0015	0.2357
板 1	E09	组 1	未知0023	0.2695
板 1	F09	组 1	未知0031	0.23
板 1	C10	组 1	未知0008	0.1913
板 1	D10	组 1	未知0016	0.206
板 1	E10	组 1	未知0024	0.2374
板 1	F10	组 1	未知0032	0.2586

## Sheet: 基本信息
基本信息
	软件版本			SkanIt Software 6.0.1 for Microplate Readers RE, ver. 6.0.1.6
	光学响应补偿			是

## Sheet: 程序信息
程序信息
	程序名称			H460.skax
	会话注释
	软件版本			SkanIt Software for Microplate Readers RE, ver. 6.0.1.6
	执行时间			2021/4/8 11:14:32
	用户			lenovo-PC\lenovo

## Sheet: 仪器信息
仪器信息
	名称			Varioskan LUX
	ESW 版本			1.00.30
	序列号			3020-420
	仪器模块
	滤光片
		名称		F62010
		位置		1
		波长		620
		带宽		10
		定义日期和时间		2017/11/9 16:00:00
	滤光片
		名称		F66510
		位置		2
		波长		665
		带宽		10
		定义日期和时间		2017/11/9 16:00:00
		模块的名称		LAT 模块
		模块序列号		LL163103
		模块的名称		TRF 模块
		模块序列号		LT163103
		板适配器名称		96-well adapter for plate without lid
		板适配器编号		2
		孵育器		是
		气体控制		否
		顶部光学器件		是
		底部光学器件		否
		分液器 1		是
		分液器 2		是

## Sheet: 程序设置
程序设置
	测量顺序			3
	开启稳定延迟			否
	开始时检查温度[°C]			否
吸光度 1
	波长[nm]			450
	显示透射率			否
	光程校正			否
	测量时间[ms]			100

## Sheet: 运行日志
运行日志
	时间	事件	信息
	2021/4/8 11:14:32	程序 H460.skax 已启动
	2021/4/8 11:14:32	温度	18.1°C
	2021/4/8 11:14:32	步骤 吸光度 1 已启动
	2021/4/8 11:14:40	温度	18.1°C
	2021/4/8 11:14:41	步骤 吸光度 1 已结束
	2021/4/8 11:14:41	温度	18.1°C
	2021/4/8 11:14:49	程序 H460.skax 已结束

## Sheet: 板布局
名称	板 1
板型模板	ANSI/SBS Standard, 96-well
	1	2	3	4	5	6	7	8	9	10	11	12
A
B
C			未知0001	未知0002	未知0003	未知0004	未知0005	未知0006	未知0007	未知0008
			组 1	组 1	组 1	组 1	组 1	组 1	组 1	组 1
			1:1	1:1	1:1	1:1	1:1	1:1	1:1	1:1
D			未知0009	未知0010	未知0011	未知0012	未知0013	未知0014	未知0015	未知0016
			组 1	组 1	组 1	组 1	组 1	组 1	组 1	组 1
			1:1	1:1	1:1	1:1	1:1	1:1	1:1	1:1
E			未知0017	未知0018	未知0019	未知0020	未知0021	未知0022	未知0023	未知0024
			组 1	组 1	组 1	组 1	组 1	组 1	组 1	组 1
			1:1	1:1	1:1	1:1	1:1	1:1	1:1	1:1
F			未知0025	未知0026	未知0027	未知0028	未知0029	未知0030	未知0031	未知0032
			组 1	组 1	组 1	组 1	组 1	组 1	组 1	组 1
			1:1	1:1	1:1	1:1	1:1	1:1	1:1	1:1
G
H
