# Supplementary material for: Discovery of a Series of Theophylline Derivatives Containing 1,2,3-Triazole for Treatment of Non-Small Cell Lung Cancer
Source: Front Pharmacol. 2021 Oct 26;12:753676. doi: 10.3389/fphar.2021.753676 (PMC8576520; doi:10.3389/fphar.2021.753676)
Supplement: Supplementary file 3 [file DataSheet1.ZIP › d╧╡┴╨╗»║╧╬∩/d17/LOVO.xlsx]

## Sheet: 吸光度 1_01
检测结果
LOVO.skax
2021/4/2 12:42:08
吸光度 1
波长: 450 nm
板 1
吸光值	1	2	3	4	5	6	7	8	9	10	11	12
A
B
C			1.2909	1.1565	1.1373	1.2589	0.8819	0.8	0.3485	0.2332
D			1.3777	1.3256	1.6083	1.2788	1.2546	0.9165	0.3599	0.2308
E			1.2994	1.5939	1.6739	1.6499	1.1279	0.7837	0.346	0.2358
F			1.5182	1.603	1.6163	1.4921	1.3403	0.9898	0.3504	0.2268
G
H			1.2909	1.3256	1.6083	1.2589	1.2546	0.8	0.3485	0.2332
			1.3777	1.5939	1.6739	1.2788	1.1279	0.9165	0.346	0.2308
			1.2994	1.603	1.6163	1.4921	1.3403	0.7837	0.3504	0.2268
		C	0	1	2	8	16	32	64	128
		Mean	1.32267	1.5075	1.63283	1.34327	1.24093	0.8334	0.3483	0.230267
		SD	0.0478494	0.157596	0.035789	0.129277	0.106857	0.0724267	0.00220681	0.00323316
		N	3	3	3	3	3	3	3	3
		0	1.32267	0.0478494	3								1.2909		1.3777		1.2994
		C	Mean	SD	N		log10C	cell viability	SD	N
		1	1.5075	0.157596	3		0	1.13974	0.11915	3			1.3256	1.02688	1.5939	1.15693	1.603	1.23365
		2	1.63283	0.035789	3		0.30103	1.2345	0.0270582	3			1.6083	1.24587	1.6739	1.215	1.6163	1.24388
		8	1.34327	0.129277	3		0.90309	1.01557	0.0977396	3			1.2589	0.975211	1.2788	0.928214	1.4921	1.1483
		16	1.24093	0.106857	3		1.20412	0.938206	0.0807894	3			1.2546	0.97188	1.1279	0.818683	1.3403	1.03148
		32	0.8334	0.0724267	3		1.50515	0.630091	0.0547581	3			0.8	0.619723	0.9165	0.665239	0.7837	0.603125
		64	0.3483	0.00220681	3		1.80618	0.263332	0.00166845	3			0.3485	0.269967	0.346	0.251143	0.3504	0.269663
		128	0.230267	0.00323316	3		2.10721	0.174093	0.00244443	3			0.2332	0.180649	0.2308	0.167526	0.2268	0.174542
												IC50	43.26	41.69	42.91
												SD	0.824197

## Sheet: 结果摘要
结果汇总
常规
板	孔	组	样本	吸光度 1 (450nm)
板 1	C03	组 1	未知0001	1.2909
板 1	D03	组 1	未知0009	1.3777
板 1	E03	组 1	未知0017	1.2994
板 1	F03	组 1	未知0025	1.5182
板 1	C04	组 1	未知0002	1.1565
板 1	D04	组 1	未知0010	1.3256
板 1	E04	组 1	未知0018	1.5939
板 1	F04	组 1	未知0026	1.603
板 1	C05	组 1	未知0003	1.1373
板 1	D05	组 1	未知0011	1.6083
板 1	E05	组 1	未知0019	1.6739
板 1	F05	组 1	未知0027	1.6163
板 1	C06	组 1	未知0004	1.2589
板 1	D06	组 1	未知0012	1.2788
板 1	E06	组 1	未知0020	1.6499
板 1	F06	组 1	未知0028	1.4921
板 1	C07	组 1	未知0005	0.8819
板 1	D07	组 1	未知0013	1.2546
板 1	E07	组 1	未知0021	1.1279
板 1	F07	组 1	未知0029	1.3403
板 1	C08	组 1	未知0006	0.8
板 1	D08	组 1	未知0014	0.9165
板 1	E08	组 1	未知0022	0.7837
板 1	F08	组 1	未知0030	0.9898
板 1	C09	组 1	未知0007	0.3485
板 1	D09	组 1	未知0015	0.3599
板 1	E09	组 1	未知0023	0.346
板 1	F09	组 1	未知0031	0.3504
板 1	C10	组 1	未知0008	0.2332
板 1	D10	组 1	未知0016	0.2308
板 1	E10	组 1	未知0024	0.2358
板 1	F10	组 1	未知0032	0.2268

## Sheet: 基本信息
基本信息
	软件版本			SkanIt Software 6.0.1 for Microplate Readers RE, ver. 6.0.1.6
	光学响应补偿			是

## Sheet: 程序信息
程序信息
	程序名称			LOVO.skax
	会话注释
	软件版本			SkanIt Software for Microplate Readers RE, ver. 6.0.1.6
	执行时间			2021/4/2 12:42:08
	用户			lenovo-PC\lenovo

## Sheet: 仪器信息
仪器信息
	名称			Varioskan LUX
	ESW 版本			1.00.30
	序列号			3020-420
	仪器模块
	滤光片
		名称		F62010
		位置		1
		波长		620
		带宽		10
		定义日期和时间		2017/11/9 16:00:00
	滤光片
		名称		F66510
		位置		2
		波长		665
		带宽		10
		定义日期和时间		2017/11/9 16:00:00
		模块的名称		LAT 模块
		模块序列号		LL163103
		模块的名称		TRF 模块
		模块序列号		LT163103
		板适配器名称		96-well adapter for plate without lid
		板适配器编号		2
		孵育器		是
		气体控制		否
		顶部光学器件		是
		底部光学器件		否
		分液器 1		是
		分液器 2		是

## Sheet: 程序设置
程序设置
	测量顺序			3
	开启稳定延迟			否
	开始时检查温度[°C]			否
吸光度 1
	波长[nm]			450
	显示透射率			否
	光程校正			否
	测量时间[ms]			100

## Sheet: 运行日志
运行日志
	时间	事件	信息
	2021/4/2 12:42:08	程序 LOVO.skax 已启动
	2021/4/2 12:42:08	温度	22.9°C
	2021/4/2 12:42:09	步骤 吸光度 1 已启动
	2021/4/2 12:42:17	步骤 吸光度 1 已结束
	2021/4/2 12:42:17	温度	22.9°C
	2021/4/2 12:42:25	程序 LOVO.skax 已结束

## Sheet: 板布局
名称	板 1
板型模板	ANSI/SBS Standard, 96-well
	1	2	3	4	5	6	7	8	9	10	11	12
A
B
C			未知0001	未知0002	未知0003	未知0004	未知0005	未知0006	未知0007	未知0008
			组 1	组 1	组 1	组 1	组 1	组 1	组 1	组 1
			1:1	1:1	1:1	1:1	1:1	1:1	1:1	1:1
D			未知0009	未知0010	未知0011	未知0012	未知0013	未知0014	未知0015	未知0016
			组 1	组 1	组 1	组 1	组 1	组 1	组 1	组 1
			1:1	1:1	1:1	1:1	1:1	1:1	1:1	1:1
E			未知0017	未知0018	未知0019	未知0020	未知0021	未知0022	未知0023	未知0024
			组 1	组 1	组 1	组 1	组 1	组 1	组 1	组 1
			1:1	1:1	1:1	1:1	1:1	1:1	1:1	1:1
F			未知0025	未知0026	未知0027	未知0028	未知0029	未知0030	未知0031	未知0032
			组 1	组 1	组 1	组 1	组 1	组 1	组 1	组 1
			1:1	1:1	1:1	1:1	1:1	1:1	1:1	1:1
G
H
