# Supplementary material for: Discovery of a Series of Theophylline Derivatives Containing 1,2,3-Triazole for Treatment of Non-Small Cell Lung Cancer
Source: Front Pharmacol. 2021 Oct 26;12:753676. doi: 10.3389/fphar.2021.753676 (PMC8576520; doi:10.3389/fphar.2021.753676)
Supplement: Supplementary file 3 [file DataSheet1.ZIP › d╧╡┴╨╗»║╧╬∩/d17/MB-231.xlsx]

## Sheet: 吸光度 1_01
检测结果
MB-231.skax
2021/4/2 12:42:49
吸光度 1
波长: 450 nm
板 1
吸光值	1	2	3	4	5	6	7	8	9	10	11	12
A
B
C			0.7193	0.6943	0.6653	0.5115	0.3998	0.3094	0.1978	0.2113
D			0.8632	0.8434	0.9873	0.628	0.5316	0.3449	0.2007	0.2133
E			0.9643	0.9189	1.1399	0.8391	0.4945	0.4019	0.2014	0.2111
F			0.8939	0.9001	0.9495	0.7095	0.5838	0.4229	0.2065	0.2132
G
H			0.8632	0.8434	0.9873	0.5115	0.3998	0.3094	0.1978	0.2113
			0.9643	0.9189	1.1399	0.628	0.5316	0.3449	0.2007	0.2133
			0.8939	0.9001	0.9495	0.7095	0.4945	0.4019	0.2014	0.2111
		C	0	1	2	8	16	32	64	128
		Mean	0.907133	0.887467	1.02557	0.616333	0.4753	0.352067	0.199967	0.2119
		SD	0.0518328	0.0393035	0.100803	0.0995142	0.0679654	0.0466646	0.00190875	0.00121655
		N	3	3	3	3	3	3	3	3
		0	0.907133	0.0518328	3								0.8632		0.9643		0.8939
		C	Mean	SD	N		log10C	cell viability	SD	N
		1	0.887467	0.0393035	3		0	0.97832	0.0433271	3			0.8434	0.977062	0.9189	0.952919	0.9001	1.00694
		2	1.02557	0.100803	3		0.30103	1.13056	0.111123	3			0.9873	1.14377	1.1399	1.1821	0.9495	1.0622
		8	0.616333	0.0995142	3		0.90309	0.67943	0.109702	3			0.5115	0.592563	0.628	0.65125	0.7095	0.793713
		16	0.4753	0.0679654	3		1.20412	0.523958	0.0749232	3			0.3998	0.46316	0.5316	0.551281	0.4945	0.553194
		32	0.352067	0.0466646	3		1.50515	0.388109	0.0514418	3			0.3094	0.358434	0.3449	0.357669	0.4019	0.449603
		64	0.199967	0.00190875	3		1.80618	0.220438	0.00210416	3			0.1978	0.229147	0.2007	0.20813	0.2014	0.225305
		128	0.2119	0.00121655	3		2.10721	0.233593	0.0013411	3			0.2113	0.244787	0.2133	0.221197	0.2111	0.236156
												IC50	17.81	20.32	25.35
												SD	3.83954

## Sheet: 结果摘要
结果汇总
常规
板	孔	组	样本	吸光度 1 (450nm)
板 1	C03	组 1	未知0001	0.7193
板 1	D03	组 1	未知0009	0.8632
板 1	E03	组 1	未知0017	0.9643
板 1	F03	组 1	未知0025	0.8939
板 1	C04	组 1	未知0002	0.6943
板 1	D04	组 1	未知0010	0.8434
板 1	E04	组 1	未知0018	0.9189
板 1	F04	组 1	未知0026	0.9001
板 1	C05	组 1	未知0003	0.6653
板 1	D05	组 1	未知0011	0.9873
板 1	E05	组 1	未知0019	1.1399
板 1	F05	组 1	未知0027	0.9495
板 1	C06	组 1	未知0004	0.5115
板 1	D06	组 1	未知0012	0.628
板 1	E06	组 1	未知0020	0.8391
板 1	F06	组 1	未知0028	0.7095
板 1	C07	组 1	未知0005	0.3998
板 1	D07	组 1	未知0013	0.5316
板 1	E07	组 1	未知0021	0.4945
板 1	F07	组 1	未知0029	0.5838
板 1	C08	组 1	未知0006	0.3094
板 1	D08	组 1	未知0014	0.3449
板 1	E08	组 1	未知0022	0.4019
板 1	F08	组 1	未知0030	0.4229
板 1	C09	组 1	未知0007	0.1978
板 1	D09	组 1	未知0015	0.2007
板 1	E09	组 1	未知0023	0.2014
板 1	F09	组 1	未知0031	0.2065
板 1	C10	组 1	未知0008	0.2113
板 1	D10	组 1	未知0016	0.2133
板 1	E10	组 1	未知0024	0.2111
板 1	F10	组 1	未知0032	0.2132

## Sheet: 基本信息
基本信息
	软件版本			SkanIt Software 6.0.1 for Microplate Readers RE, ver. 6.0.1.6
	光学响应补偿			是

## Sheet: 程序信息
程序信息
	程序名称			MB-231.skax
	会话注释
	软件版本			SkanIt Software for Microplate Readers RE, ver. 6.0.1.6
	执行时间			2021/4/2 12:42:49
	用户			lenovo-PC\lenovo

## Sheet: 仪器信息
仪器信息
	名称			Varioskan LUX
	ESW 版本			1.00.30
	序列号			3020-420
	仪器模块
	滤光片
		名称		F62010
		位置		1
		波长		620
		带宽		10
		定义日期和时间		2017/11/9 16:00:00
	滤光片
		名称		F66510
		位置		2
		波长		665
		带宽		10
		定义日期和时间		2017/11/9 16:00:00
		模块的名称		LAT 模块
		模块序列号		LL163103
		模块的名称		TRF 模块
		模块序列号		LT163103
		板适配器名称		96-well adapter for plate without lid
		板适配器编号		2
		孵育器		是
		气体控制		否
		顶部光学器件		是
		底部光学器件		否
		分液器 1		是
		分液器 2		是

## Sheet: 程序设置
程序设置
	测量顺序			3
	开启稳定延迟			否
	开始时检查温度[°C]			否
吸光度 1
	波长[nm]			450
	显示透射率			否
	光程校正			否
	测量时间[ms]			100

## Sheet: 运行日志
运行日志
	时间	事件	信息
	2021/4/2 12:42:49	程序 MB-231.skax 已启动
	2021/4/2 12:42:49	温度	22.9°C
	2021/4/2 12:42:49	步骤 吸光度 1 已启动
	2021/4/2 12:42:57	步骤 吸光度 1 已结束
	2021/4/2 12:42:57	温度	22.9°C
	2021/4/2 12:43:06	程序 MB-231.skax 已结束

## Sheet: 板布局
名称	板 1
板型模板	ANSI/SBS Standard, 96-well
	1	2	3	4	5	6	7	8	9	10	11	12
A
B
C			未知0001	未知0002	未知0003	未知0004	未知0005	未知0006	未知0007	未知0008
			组 1	组 1	组 1	组 1	组 1	组 1	组 1	组 1
			1:1	1:1	1:1	1:1	1:1	1:1	1:1	1:1
D			未知0009	未知0010	未知0011	未知0012	未知0013	未知0014	未知0015	未知0016
			组 1	组 1	组 1	组 1	组 1	组 1	组 1	组 1
			1:1	1:1	1:1	1:1	1:1	1:1	1:1	1:1
E			未知0017	未知0018	未知0019	未知0020	未知0021	未知0022	未知0023	未知0024
			组 1	组 1	组 1	组 1	组 1	组 1	组 1	组 1
			1:1	1:1	1:1	1:1	1:1	1:1	1:1	1:1
F			未知0025	未知0026	未知0027	未知0028	未知0029	未知0030	未知0031	未知0032
			组 1	组 1	组 1	组 1	组 1	组 1	组 1	组 1
			1:1	1:1	1:1	1:1	1:1	1:1	1:1	1:1
G
H
