# Supplementary material for: Discovery of a Series of Theophylline Derivatives Containing 1,2,3-Triazole for Treatment of Non-Small Cell Lung Cancer
Source: Front Pharmacol. 2021 Oct 26;12:753676. doi: 10.3389/fphar.2021.753676 (PMC8576520; doi:10.3389/fphar.2021.753676)
Supplement: Supplementary file 3 [file DataSheet1.ZIP › d╧╡┴╨╗»║╧╬∩/d17/MCF-7.xlsx]

## Sheet: 吸光度 1_01
检测结果
MCF-7.skax
2021/4/2 12:44:56
吸光度 1
波长: 450 nm
板 1
吸光值	1	2	3	4	5	6	7	8	9	10	11	12
A
B
C			2.5316	2.2813	2.1756	1.7743	0.5075	0.4443	0.6312	0.6576
D			2.6272	2.2637	2.3239	1.3582	0.4774	0.381	0.6371	0.648
E			2.5689	2.3847	2.6941	1.8357	0.5387	0.4774	0.6272	0.6231
F			2.6434	2.6746	2.5722	1.7159	0.5451	0.4505	0.7323	0.6515
G
H			2.5316	2.2813	2.1756	1.7743	0.5075	0.4443	0.6312	0.648
			2.6272	2.2637	2.3239	1.3582	0.4774	0.381	0.6371	0.6231
			2.5689	2.3847	2.5722	1.7159	0.5387	0.4505	0.6272	0.6515
		C	0	1	2	8	16	32	64	128
		Mean	2.5759	2.3099	2.35723	1.61613	0.507867	0.425267	0.631833	0.640867
		SD	0.0481829	0.0653737	0.20039	0.225277	0.0306516	0.0384612	0.00498029	0.0154856
		N	3	3	3	3	3	3	3	3
		0	2.5759	0.0481829	3								2.5316		2.6272		2.5689
		C	Mean	SD	N		log10C	cell viability	SD	N
		1	2.3099	0.0653737	3		0	0.896735	0.025379	3			2.2813	0.90113	2.2637	0.86164	2.3847	0.928296
		2	2.35723	0.20039	3		0.30103	0.915111	0.0777942	3			2.1756	0.859377	2.3239	0.884554	2.5722	1.00128
		8	1.61613	0.225277	3		0.90309	0.627405	0.0874557	3			1.7743	0.700861	1.3582	0.516976	1.7159	0.667951
		16	0.507867	0.0306516	3		1.20412	0.197161	0.0118994	3			0.5075	0.200466	0.4774	0.181714	0.5387	0.209701
		32	0.425267	0.0384612	3		1.50515	0.165094	0.0149312	3			0.4443	0.175502	0.381	0.145021	0.4505	0.175367
		64	0.631833	0.00498029	3		1.80618	0.245286	0.00193342	3			0.6312	0.249328	0.6371	0.242502	0.6272	0.244151
		128	0.640867	0.0154856	3		2.10721	0.248793	0.00601172	3			0.648	0.255965	0.6231	0.237173	0.6515	0.25361
												IC50	10.53	7.805	11.11
												SD	1.7647

## Sheet: 结果摘要
结果汇总
常规
板	孔	组	样本	吸光度 1 (450nm)
板 1	C03	组 1	未知0001	2.5316
板 1	D03	组 1	未知0009	2.6272
板 1	E03	组 1	未知0017	2.5689
板 1	F03	组 1	未知0025	2.6434
板 1	C04	组 1	未知0002	2.2813
板 1	D04	组 1	未知0010	2.2637
板 1	E04	组 1	未知0018	2.3847
板 1	F04	组 1	未知0026	2.6746
板 1	C05	组 1	未知0003	2.1756
板 1	D05	组 1	未知0011	2.3239
板 1	E05	组 1	未知0019	2.6941
板 1	F05	组 1	未知0027	2.5722
板 1	C06	组 1	未知0004	1.7743
板 1	D06	组 1	未知0012	1.3582
板 1	E06	组 1	未知0020	1.8357
板 1	F06	组 1	未知0028	1.7159
板 1	C07	组 1	未知0005	0.5075
板 1	D07	组 1	未知0013	0.4774
板 1	E07	组 1	未知0021	0.5387
板 1	F07	组 1	未知0029	0.5451
板 1	C08	组 1	未知0006	0.4443
板 1	D08	组 1	未知0014	0.381
板 1	E08	组 1	未知0022	0.4774
板 1	F08	组 1	未知0030	0.4505
板 1	C09	组 1	未知0007	0.6312
板 1	D09	组 1	未知0015	0.6371
板 1	E09	组 1	未知0023	0.6272
板 1	F09	组 1	未知0031	0.7323
板 1	C10	组 1	未知0008	0.6576
板 1	D10	组 1	未知0016	0.648
板 1	E10	组 1	未知0024	0.6231
板 1	F10	组 1	未知0032	0.6515

## Sheet: 基本信息
基本信息
	软件版本			SkanIt Software 6.0.1 for Microplate Readers RE, ver. 6.0.1.6
	光学响应补偿			是

## Sheet: 程序信息
程序信息
	程序名称			MCF-7.skax
	会话注释
	软件版本			SkanIt Software for Microplate Readers RE, ver. 6.0.1.6
	执行时间			2021/4/2 12:44:56
	用户			lenovo-PC\lenovo

## Sheet: 仪器信息
仪器信息
	名称			Varioskan LUX
	ESW 版本			1.00.30
	序列号			3020-420
	仪器模块
	滤光片
		名称		F62010
		位置		1
		波长		620
		带宽		10
		定义日期和时间		2017/11/9 16:00:00
	滤光片
		名称		F66510
		位置		2
		波长		665
		带宽		10
		定义日期和时间		2017/11/9 16:00:00
		模块的名称		LAT 模块
		模块序列号		LL163103
		模块的名称		TRF 模块
		模块序列号		LT163103
		板适配器名称		96-well adapter for plate without lid
		板适配器编号		2
		孵育器		是
		气体控制		否
		顶部光学器件		是
		底部光学器件		否
		分液器 1		是
		分液器 2		是

## Sheet: 程序设置
程序设置
	测量顺序			3
	开启稳定延迟			否
	开始时检查温度[°C]			否
吸光度 1
	波长[nm]			450
	显示透射率			否
	光程校正			否
	测量时间[ms]			100

## Sheet: 运行日志
运行日志
	时间	事件	信息
	2021/4/2 12:44:56	程序 MCF-7.skax 已启动
	2021/4/2 12:44:56	温度	23.0°C
	2021/4/2 12:44:56	步骤 吸光度 1 已启动
	2021/4/2 12:45:05	步骤 吸光度 1 已结束
	2021/4/2 12:45:05	温度	23.0°C
	2021/4/2 12:45:13	程序 MCF-7.skax 已结束

## Sheet: 板布局
名称	板 1
板型模板	ANSI/SBS Standard, 96-well
	1	2	3	4	5	6	7	8	9	10	11	12
A
B
C			未知0001	未知0002	未知0003	未知0004	未知0005	未知0006	未知0007	未知0008
			组 1	组 1	组 1	组 1	组 1	组 1	组 1	组 1
			1:1	1:1	1:1	1:1	1:1	1:1	1:1	1:1
D			未知0009	未知0010	未知0011	未知0012	未知0013	未知0014	未知0015	未知0016
			组 1	组 1	组 1	组 1	组 1	组 1	组 1	组 1
			1:1	1:1	1:1	1:1	1:1	1:1	1:1	1:1
E			未知0017	未知0018	未知0019	未知0020	未知0021	未知0022	未知0023	未知0024
			组 1	组 1	组 1	组 1	组 1	组 1	组 1	组 1
			1:1	1:1	1:1	1:1	1:1	1:1	1:1	1:1
F			未知0025	未知0026	未知0027	未知0028	未知0029	未知0030	未知0031	未知0032
			组 1	组 1	组 1	组 1	组 1	组 1	组 1	组 1
			1:1	1:1	1:1	1:1	1:1	1:1	1:1	1:1
G
H
