# Supplementary material for: Discovery of a Series of Theophylline Derivatives Containing 1,2,3-Triazole for Treatment of Non-Small Cell Lung Cancer
Source: Front Pharmacol. 2021 Oct 26;12:753676. doi: 10.3389/fphar.2021.753676 (PMC8576520; doi:10.3389/fphar.2021.753676)
Supplement: Supplementary file 3 [file DataSheet1.ZIP › d╧╡┴╨╗»║╧╬∩/d17/OVCAR3.xlsx]

## Sheet: 吸光度 1_01
检测结果
OVCAR3.skax
2021/4/2 12:41:27
吸光度 1
波长: 450 nm
板 1
吸光值	1	2	3	4	5	6	7	8	9	10	11	12
A
B
C			1.5317	1.5863	1.4996	1.0835	0.8567	0.7263	0.3044	0.2301
D			1.8323	1.5771	1.7664	1.3566	1.4161	0.9568	0.3126	0.241
E			1.7654	1.9578	1.9805	1.6728	1.1687	0.9542	0.3259	0.2304
F			1.7716	1.8067	1.7957	1.3791	1.2105	0.9097	0.3113	0.2265
G
H			1.8323	1.5771	1.7664	1.0835	0.8567	0.9568	0.3044	0.2301
			1.7654	1.9578	1.9805	1.3566	1.1687	0.9542	0.3126	0.2304
			1.7716	1.8067	1.7957	1.3791	1.2105	0.9097	0.3113	0.2265
		C	0	1	2	8	16	32	64	128
		Mean	1.78977	1.78053	1.84753	1.27307	1.07863	0.940233	0.309433	0.229
		SD	0.0369652	0.191694	0.116081	0.164555	0.193333	0.0264746	0.00440719	0.00217025
		N	3	3	3	3	3	3	3	3
		0	1.78977	0.0369652	3								1.8323		1.7654		1.7716
		C	Mean	SD	N		log10C	cell viability	SD	N
		1	1.78053	0.191694	3		0	0.994841	0.107106	3			1.5771	0.860721	1.9578	1.10898	1.8067	1.01981
		2	1.84753	0.116081	3		0.30103	1.03228	0.064858	3			1.7664	0.964034	1.9805	1.12184	1.7957	1.0136
		8	1.27307	0.164555	3		0.90309	0.711303	0.0919419	3			1.0835	0.591333	1.3566	0.768438	1.3791	0.778449
		16	1.07863	0.193333	3		1.20412	0.602667	0.108021	3			0.8567	0.467554	1.1687	0.662003	1.2105	0.683281
		32	0.940233	0.0264746	3		1.50515	0.525338	0.0147922	3			0.9568	0.522185	0.9542	0.540501	0.9097	0.513491
		64	0.309433	0.00440719	3		1.80618	0.17289	0.00246244	3			0.3044	0.16613	0.3126	0.17707	0.3113	0.175717
		128	0.229	0.00217025	3		2.10721	0.12795	0.00121259	3			0.2301	0.12558	0.2304	0.130509	0.2265	0.127851
												IC50	17.09	28.17	27.47
												SD	6.20485

## Sheet: 结果摘要
结果汇总
常规
板	孔	组	样本	吸光度 1 (450nm)
板 1	C03	组 1	未知0001	1.5317
板 1	D03	组 1	未知0009	1.8323
板 1	E03	组 1	未知0017	1.7654
板 1	F03	组 1	未知0025	1.7716
板 1	C04	组 1	未知0002	1.5863
板 1	D04	组 1	未知0010	1.5771
板 1	E04	组 1	未知0018	1.9578
板 1	F04	组 1	未知0026	1.8067
板 1	C05	组 1	未知0003	1.4996
板 1	D05	组 1	未知0011	1.7664
板 1	E05	组 1	未知0019	1.9805
板 1	F05	组 1	未知0027	1.7957
板 1	C06	组 1	未知0004	1.0835
板 1	D06	组 1	未知0012	1.3566
板 1	E06	组 1	未知0020	1.6728
板 1	F06	组 1	未知0028	1.3791
板 1	C07	组 1	未知0005	0.8567
板 1	D07	组 1	未知0013	1.4161
板 1	E07	组 1	未知0021	1.1687
板 1	F07	组 1	未知0029	1.2105
板 1	C08	组 1	未知0006	0.7263
板 1	D08	组 1	未知0014	0.9568
板 1	E08	组 1	未知0022	0.9542
板 1	F08	组 1	未知0030	0.9097
板 1	C09	组 1	未知0007	0.3044
板 1	D09	组 1	未知0015	0.3126
板 1	E09	组 1	未知0023	0.3259
板 1	F09	组 1	未知0031	0.3113
板 1	C10	组 1	未知0008	0.2301
板 1	D10	组 1	未知0016	0.241
板 1	E10	组 1	未知0024	0.2304
板 1	F10	组 1	未知0032	0.2265

## Sheet: 基本信息
基本信息
	软件版本			SkanIt Software 6.0.1 for Microplate Readers RE, ver. 6.0.1.6
	光学响应补偿			是

## Sheet: 程序信息
程序信息
	程序名称			OVCAR3.skax
	会话注释
	软件版本			SkanIt Software for Microplate Readers RE, ver. 6.0.1.6
	执行时间			2021/4/2 12:41:27
	用户			lenovo-PC\lenovo

## Sheet: 仪器信息
仪器信息
	名称			Varioskan LUX
	ESW 版本			1.00.30
	序列号			3020-420
	仪器模块
	滤光片
		名称		F62010
		位置		1
		波长		620
		带宽		10
		定义日期和时间		2017/11/9 16:00:00
	滤光片
		名称		F66510
		位置		2
		波长		665
		带宽		10
		定义日期和时间		2017/11/9 16:00:00
		模块的名称		LAT 模块
		模块序列号		LL163103
		模块的名称		TRF 模块
		模块序列号		LT163103
		板适配器名称		96-well adapter for plate without lid
		板适配器编号		2
		孵育器		是
		气体控制		否
		顶部光学器件		是
		底部光学器件		否
		分液器 1		是
		分液器 2		是

## Sheet: 程序设置
程序设置
	测量顺序			3
	开启稳定延迟			否
	开始时检查温度[°C]			否
吸光度 1
	波长[nm]			450
	显示透射率			否
	光程校正			否
	测量时间[ms]			100

## Sheet: 运行日志
运行日志
	时间	事件	信息
	2021/4/2 12:41:27	程序 OVCAR3.skax 已启动
	2021/4/2 12:41:27	温度	22.8°C
	2021/4/2 12:41:27	温度	22.8°C
	2021/4/2 12:41:27	步骤 吸光度 1 已启动
	2021/4/2 12:41:36	步骤 吸光度 1 已结束
	2021/4/2 12:41:36	温度	22.8°C
	2021/4/2 12:41:44	程序 OVCAR3.skax 已结束

## Sheet: 板布局
名称	板 1
板型模板	ANSI/SBS Standard, 96-well
	1	2	3	4	5	6	7	8	9	10	11	12
A
B
C			未知0001	未知0002	未知0003	未知0004	未知0005	未知0006	未知0007	未知0008
			组 1	组 1	组 1	组 1	组 1	组 1	组 1	组 1
			1:1	1:1	1:1	1:1	1:1	1:1	1:1	1:1
D			未知0009	未知0010	未知0011	未知0012	未知0013	未知0014	未知0015	未知0016
			组 1	组 1	组 1	组 1	组 1	组 1	组 1	组 1
			1:1	1:1	1:1	1:1	1:1	1:1	1:1	1:1
E			未知0017	未知0018	未知0019	未知0020	未知0021	未知0022	未知0023	未知0024
			组 1	组 1	组 1	组 1	组 1	组 1	组 1	组 1
			1:1	1:1	1:1	1:1	1:1	1:1	1:1	1:1
F			未知0025	未知0026	未知0027	未知0028	未知0029	未知0030	未知0031	未知0032
			组 1	组 1	组 1	组 1	组 1	组 1	组 1	组 1
			1:1	1:1	1:1	1:1	1:1	1:1	1:1	1:1
G
H
