# Supplementary material for: Discovery of a Series of Theophylline Derivatives Containing 1,2,3-Triazole for Treatment of Non-Small Cell Lung Cancer
Source: Front Pharmacol. 2021 Oct 26;12:753676. doi: 10.3389/fphar.2021.753676 (PMC8576520; doi:10.3389/fphar.2021.753676)
Supplement: Supplementary file 3 [file DataSheet1.ZIP › d╧╡┴╨╗»║╧╬∩/d17/PC-9.xlsx]

## Sheet: 吸光度 1_01
检测结果
PC-9.skax
2021/4/2 12:40:39
吸光度 1
波长: 450 nm
板 1
吸光值	1	2	3	4	5	6	7	8	9	10	11	12
A
B
C			0.7305	0.8088	0.7177	0.4035	0.2942	0.2826	0.3174	0.3492
D			0.7271	0.7941	1.0559	0.4565	0.3403	0.3268	0.3229	0.3615
E			0.7388	0.8614	1.191	0.9102	0.3447	0.3097	0.3917	0.437
F			0.6851	0.9781	1.126	0.6625	0.4087	0.3502	0.3772	0.42
G
H			0.7305	0.8088	1.0559	0.4035	0.2942	0.2826	0.3174	0.3492
			0.7271	0.7941	1.191	0.4565	0.3403	0.3268	0.3229	0.3615
			0.7388	0.8614	1.126	0.6625	0.3447	0.3097	0.3772	0.42
		C	0	1	2	8	16	32	64	128
		Mean	0.732133	0.821433	1.1243	0.5075	0.3264	0.306367	0.339167	0.3769
		SD	0.00601858	0.0353839	0.067566	0.136825	0.0279727	0.0222877	0.0330524	0.037829
		N	3	3	3	3	3	3	3	3
		0	0.732133	0.00601858	3								0.7305		0.7271		0.7388
		C	Mean	SD	N		log10C	cell viability	SD	N
		1	0.821433	0.0353839	3		0	1.12197	0.0483299	3			0.8088	1.10719	0.7941	1.09215	0.8614	1.16594
		2	1.1243	0.067566	3		0.30103	1.53565	0.0922865	3			1.0559	1.44545	1.191	1.63801	1.126	1.52409
		8	0.5075	0.136825	3		0.90309	0.69318	0.186885	3			0.4035	0.552361	0.4565	0.627837	0.6625	0.896724
		16	0.3264	0.0279727	3		1.20412	0.44582	0.0382071	3			0.2942	0.402738	0.3403	0.468024	0.3447	0.466567
		32	0.306367	0.0222877	3		1.50515	0.418457	0.0304422	3			0.2826	0.386858	0.3268	0.449457	0.3097	0.419193
		64	0.339167	0.0330524	3		1.80618	0.463258	0.0451454	3			0.3174	0.434497	0.3229	0.444093	0.3772	0.510558
		128	0.3769	0.037829	3		2.10721	0.514797	0.0516695	3			0.3492	0.478029	0.3615	0.497181	0.42	0.568489
												IC50	30.92	41.61	58.96
												SD	14.1512

## Sheet: 结果摘要
结果汇总
常规
板	孔	组	样本	吸光度 1 (450nm)
板 1	C03	组 1	未知0001	0.7305
板 1	D03	组 1	未知0009	0.7271
板 1	E03	组 1	未知0017	0.7388
板 1	F03	组 1	未知0025	0.6851
板 1	C04	组 1	未知0002	0.8088
板 1	D04	组 1	未知0010	0.7941
板 1	E04	组 1	未知0018	0.8614
板 1	F04	组 1	未知0026	0.9781
板 1	C05	组 1	未知0003	0.7177
板 1	D05	组 1	未知0011	1.0559
板 1	E05	组 1	未知0019	1.191
板 1	F05	组 1	未知0027	1.126
板 1	C06	组 1	未知0004	0.4035
板 1	D06	组 1	未知0012	0.4565
板 1	E06	组 1	未知0020	0.9102
板 1	F06	组 1	未知0028	0.6625
板 1	C07	组 1	未知0005	0.2942
板 1	D07	组 1	未知0013	0.3403
板 1	E07	组 1	未知0021	0.3447
板 1	F07	组 1	未知0029	0.4087
板 1	C08	组 1	未知0006	0.2826
板 1	D08	组 1	未知0014	0.3268
板 1	E08	组 1	未知0022	0.3097
板 1	F08	组 1	未知0030	0.3502
板 1	C09	组 1	未知0007	0.3174
板 1	D09	组 1	未知0015	0.3229
板 1	E09	组 1	未知0023	0.3917
板 1	F09	组 1	未知0031	0.3772
板 1	C10	组 1	未知0008	0.3492
板 1	D10	组 1	未知0016	0.3615
板 1	E10	组 1	未知0024	0.437
板 1	F10	组 1	未知0032	0.42

## Sheet: 基本信息
基本信息
	软件版本			SkanIt Software 6.0.1 for Microplate Readers RE, ver. 6.0.1.6
	光学响应补偿			是

## Sheet: 程序信息
程序信息
	程序名称			PC-9.skax
	会话注释
	软件版本			SkanIt Software for Microplate Readers RE, ver. 6.0.1.6
	执行时间			2021/4/2 12:40:39
	用户			lenovo-PC\lenovo

## Sheet: 仪器信息
仪器信息
	名称			Varioskan LUX
	ESW 版本			1.00.30
	序列号			3020-420
	仪器模块
	滤光片
		名称		F62010
		位置		1
		波长		620
		带宽		10
		定义日期和时间		2017/11/9 16:00:00
	滤光片
		名称		F66510
		位置		2
		波长		665
		带宽		10
		定义日期和时间		2017/11/9 16:00:00
		模块的名称		LAT 模块
		模块序列号		LL163103
		模块的名称		TRF 模块
		模块序列号		LT163103
		板适配器名称		96-well adapter for plate without lid
		板适配器编号		2
		孵育器		是
		气体控制		否
		顶部光学器件		是
		底部光学器件		否
		分液器 1		是
		分液器 2		是

## Sheet: 程序设置
程序设置
	测量顺序			3
	开启稳定延迟			否
	开始时检查温度[°C]			否
吸光度 1
	波长[nm]			450
	显示透射率			否
	光程校正			否
	测量时间[ms]			100

## Sheet: 运行日志
运行日志
	时间	事件	信息
	2021/4/2 12:40:39	程序 PC-9.skax 已启动
	2021/4/2 12:40:39	温度	22.8°C
	2021/4/2 12:40:39	步骤 吸光度 1 已启动
	2021/4/2 12:40:47	步骤 吸光度 1 已结束
	2021/4/2 12:40:47	温度	22.8°C
	2021/4/2 12:40:56	程序 PC-9.skax 已结束

## Sheet: 板布局
名称	板 1
板型模板	ANSI/SBS Standard, 96-well
	1	2	3	4	5	6	7	8	9	10	11	12
A
B
C			未知0001	未知0002	未知0003	未知0004	未知0005	未知0006	未知0007	未知0008
			组 1	组 1	组 1	组 1	组 1	组 1	组 1	组 1
			1:1	1:1	1:1	1:1	1:1	1:1	1:1	1:1
D			未知0009	未知0010	未知0011	未知0012	未知0013	未知0014	未知0015	未知0016
			组 1	组 1	组 1	组 1	组 1	组 1	组 1	组 1
			1:1	1:1	1:1	1:1	1:1	1:1	1:1	1:1
E			未知0017	未知0018	未知0019	未知0020	未知0021	未知0022	未知0023	未知0024
			组 1	组 1	组 1	组 1	组 1	组 1	组 1	组 1
			1:1	1:1	1:1	1:1	1:1	1:1	1:1	1:1
F			未知0025	未知0026	未知0027	未知0028	未知0029	未知0030	未知0031	未知0032
			组 1	组 1	组 1	组 1	组 1	组 1	组 1	组 1
			1:1	1:1	1:1	1:1	1:1	1:1	1:1	1:1
G
H
