# Supplementary material for: Discovery of a Series of Theophylline Derivatives Containing 1,2,3-Triazole for Treatment of Non-Small Cell Lung Cancer
Source: Front Pharmacol. 2021 Oct 26;12:753676. doi: 10.3389/fphar.2021.753676 (PMC8576520; doi:10.3389/fphar.2021.753676)
Supplement: Supplementary file 3 [file DataSheet1.ZIP › d╧╡┴╨╗»║╧╬∩/d17/SW480.xlsx]

## Sheet: 吸光度 1_01
检测结果
SW480.skax
2021/4/2 12:44:14
吸光度 1
波长: 450 nm
板 1
吸光值	1	2	3	4	5	6	7	8	9	10	11	12
A
B
C			1.6533	1.5641	1.5083	1.4144	0.6105	0.3331	0.2322	0.2355
D			1.7369	1.6274	1.6073	1.4277	0.813	0.3884	0.2576	0.2558
E			1.716	1.6661	1.875	1.8497	0.8201	0.399	0.2467	0.252
F			1.6632	1.5194	1.6657	1.5183	0.9802	0.4373	0.2344	0.2466
G
H			1.7369	1.5641	1.5083	1.4144	0.6105	0.3331	0.2322	0.2355
			1.716	1.6274	1.6073	1.4277	0.813	0.3884	0.2467	0.2558
			1.6632	1.6661	1.6657	1.5183	0.8201	0.399	0.2344	0.2466
		C	0	1	2	8	16	32	64	128
		Mean	1.70537	1.6192	1.59377	1.45347	0.747867	0.3735	0.237767	0.245967
		SD	0.0379832	0.051492	0.0795679	0.0565398	0.119016	0.0353866	0.0078143	0.0101648
		N	3	3	3	3	3	3	3	3
		0	1.70537	0.0379832	3								1.7369		1.716		1.6632
		C	Mean	SD	N		log10C	cell viability	SD	N
		1	1.6192	0.051492	3		0	0.949473	0.0301941	3			1.5641	0.900512	1.6274	0.948368	1.6661	1.00174
		2	1.59377	0.0795679	3		0.30103	0.93456	0.0466574	3			1.5083	0.868386	1.6073	0.936655	1.6657	1.0015
		8	1.45347	0.0565398	3		0.90309	0.85229	0.033154	3			1.4144	0.814324	1.4277	0.831993	1.5183	0.912879
		16	0.747867	0.119016	3		1.20412	0.438537	0.0697891	3			0.6105	0.351488	0.813	0.473776	0.8201	0.493086
		32	0.3735	0.0353866	3		1.50515	0.219014	0.0207501	3			0.3331	0.191778	0.3884	0.22634	0.399	0.239899
		64	0.237767	0.0078143	3		1.80618	0.139423	0.00458218	3			0.2322	0.133686	0.2467	0.143765	0.2344	0.140933
		128	0.245967	0.0101648	3		2.10721	0.144231	0.00596048	3			0.2355	0.135586	0.2558	0.149068	0.2466	0.148268
												IC50	13.55	16.71	18.18
												SD	2.36585

## Sheet: 结果摘要
结果汇总
常规
板	孔	组	样本	吸光度 1 (450nm)
板 1	C03	组 1	未知0001	1.6533
板 1	D03	组 1	未知0009	1.7369
板 1	E03	组 1	未知0017	1.716
板 1	F03	组 1	未知0025	1.6632
板 1	C04	组 1	未知0002	1.5641
板 1	D04	组 1	未知0010	1.6274
板 1	E04	组 1	未知0018	1.6661
板 1	F04	组 1	未知0026	1.5194
板 1	C05	组 1	未知0003	1.5083
板 1	D05	组 1	未知0011	1.6073
板 1	E05	组 1	未知0019	1.875
板 1	F05	组 1	未知0027	1.6657
板 1	C06	组 1	未知0004	1.4144
板 1	D06	组 1	未知0012	1.4277
板 1	E06	组 1	未知0020	1.8497
板 1	F06	组 1	未知0028	1.5183
板 1	C07	组 1	未知0005	0.6105
板 1	D07	组 1	未知0013	0.813
板 1	E07	组 1	未知0021	0.8201
板 1	F07	组 1	未知0029	0.9802
板 1	C08	组 1	未知0006	0.3331
板 1	D08	组 1	未知0014	0.3884
板 1	E08	组 1	未知0022	0.399
板 1	F08	组 1	未知0030	0.4373
板 1	C09	组 1	未知0007	0.2322
板 1	D09	组 1	未知0015	0.2576
板 1	E09	组 1	未知0023	0.2467
板 1	F09	组 1	未知0031	0.2344
板 1	C10	组 1	未知0008	0.2355
板 1	D10	组 1	未知0016	0.2558
板 1	E10	组 1	未知0024	0.252
板 1	F10	组 1	未知0032	0.2466

## Sheet: 基本信息
基本信息
	软件版本			SkanIt Software 6.0.1 for Microplate Readers RE, ver. 6.0.1.6
	光学响应补偿			是

## Sheet: 程序信息
程序信息
	程序名称			SW480.skax
	会话注释
	软件版本			SkanIt Software for Microplate Readers RE, ver. 6.0.1.6
	执行时间			2021/4/2 12:44:14
	用户			lenovo-PC\lenovo

## Sheet: 仪器信息
仪器信息
	名称			Varioskan LUX
	ESW 版本			1.00.30
	序列号			3020-420
	仪器模块
	滤光片
		名称		F62010
		位置		1
		波长		620
		带宽		10
		定义日期和时间		2017/11/9 16:00:00
	滤光片
		名称		F66510
		位置		2
		波长		665
		带宽		10
		定义日期和时间		2017/11/9 16:00:00
		模块的名称		LAT 模块
		模块序列号		LL163103
		模块的名称		TRF 模块
		模块序列号		LT163103
		板适配器名称		96-well adapter for plate without lid
		板适配器编号		2
		孵育器		是
		气体控制		否
		顶部光学器件		是
		底部光学器件		否
		分液器 1		是
		分液器 2		是

## Sheet: 程序设置
程序设置
	测量顺序			3
	开启稳定延迟			否
	开始时检查温度[°C]			否
吸光度 1
	波长[nm]			450
	显示透射率			否
	光程校正			否
	测量时间[ms]			100

## Sheet: 运行日志
运行日志
	时间	事件	信息
	2021/4/2 12:44:14	程序 SW480.skax 已启动
	2021/4/2 12:44:14	温度	23.0°C
	2021/4/2 12:44:14	步骤 吸光度 1 已启动
	2021/4/2 12:44:22	步骤 吸光度 1 已结束
	2021/4/2 12:44:23	温度	23.0°C
	2021/4/2 12:44:27	温度	23.0°C
	2021/4/2 12:44:31	程序 SW480.skax 已结束

## Sheet: 板布局
名称	板 1
板型模板	ANSI/SBS Standard, 96-well
	1	2	3	4	5	6	7	8	9	10	11	12
A
B
C			未知0001	未知0002	未知0003	未知0004	未知0005	未知0006	未知0007	未知0008
			组 1	组 1	组 1	组 1	组 1	组 1	组 1	组 1
			1:1	1:1	1:1	1:1	1:1	1:1	1:1	1:1
D			未知0009	未知0010	未知0011	未知0012	未知0013	未知0014	未知0015	未知0016
			组 1	组 1	组 1	组 1	组 1	组 1	组 1	组 1
			1:1	1:1	1:1	1:1	1:1	1:1	1:1	1:1
E			未知0017	未知0018	未知0019	未知0020	未知0021	未知0022	未知0023	未知0024
			组 1	组 1	组 1	组 1	组 1	组 1	组 1	组 1
			1:1	1:1	1:1	1:1	1:1	1:1	1:1	1:1
F			未知0025	未知0026	未知0027	未知0028	未知0029	未知0030	未知0031	未知0032
			组 1	组 1	组 1	组 1	组 1	组 1	组 1	组 1
			1:1	1:1	1:1	1:1	1:1	1:1	1:1	1:1
G
H
