# Supplementary material for: Discovery of a Series of Theophylline Derivatives Containing 1,2,3-Triazole for Treatment of Non-Small Cell Lung Cancer
Source: Front Pharmacol. 2021 Oct 26;12:753676. doi: 10.3389/fphar.2021.753676 (PMC8576520; doi:10.3389/fphar.2021.753676)
Supplement: Supplementary file 4 [file DataSheet2.ZIP]

Archive with 28 entries (18 files):
- D17 WB╘¡╩╝╩2╛▌/
- D17 WB╘¡╩╝╩2╛▌/1/
- D17 WB╘¡╩╝╩2╛▌/1/Bax@Bcl-2/
- D17 WB╘¡╩╝╩2╛▌/1/Bax@Bcl-2/Bax.tiff
- D17 WB╘¡╩╝╩2╛▌/1/Bax@Bcl-2/Bcl-2.tiff
- D17 WB╘¡╩╝╩2╛▌/1/Bax@Bcl-2/a┬-actin.tiff
- D17 WB╘¡╩╝╩2╛▌/1/p-akt@akt/
- D17 WB╘¡╩╝╩2╛▌/1/p-akt@akt/akt.tiff
- D17 WB╘¡╩╝╩2╛▌/1/p-akt@akt/p-akt.tiff
- D17 WB╘¡╩╝╩2╛▌/1/p-akt@akt/a┬-actin.tiff
- D17 WB╘¡╩╝╩2╛▌/2/
- D17 WB╘¡╩╝╩2╛▌/2/Bax@Bcl-2/
- D17 WB╘¡╩╝╩2╛▌/2/Bax@Bcl-2/Bax.tiff
- D17 WB╘¡╩╝╩2╛▌/2/Bax@Bcl-2/Bcl-2.tiff
- D17 WB╘¡╩╝╩2╛▌/2/Bax@Bcl-2/a┬-actin.tiff
- D17 WB╘¡╩╝╩2╛▌/2/p-akt@akt/
- D17 WB╘¡╩╝╩2╛▌/2/p-akt@akt/Akt.tiff
- D17 WB╘¡╩╝╩2╛▌/2/p-akt@akt/p-Akt.tiff
- D17 WB╘¡╩╝╩2╛▌/2/p-akt@akt/a┬-actin.tiff
- D17 WB╘¡╩╝╩2╛▌/3/
- D17 WB╘¡╩╝╩2╛▌/3/Bax@Bcl-2/
- D17 WB╘¡╩╝╩2╛▌/3/Bax@Bcl-2/Bax.tiff
- D17 WB╘¡╩╝╩2╛▌/3/Bax@Bcl-2/Bcl-2.tiff
- D17 WB╘¡╩╝╩2╛▌/3/Bax@Bcl-2/a┬-actin.tiff
- D17 WB╘¡╩╝╩2╛▌/3/p-akt@akt/
- D17 WB╘¡╩╝╩2╛▌/3/p-akt@akt/Akt.tiff
- D17 WB╘¡╩╝╩2╛▌/3/p-akt@akt/p-Akt.tiff
- D17 WB╘¡╩╝╩2╛▌/3/p-akt@akt/a┬-actin.tiff
